# Supplementary material for: Tracing Nitrogen Flows Associated with Beef Supply Chains: A Consumption-Based Assessment
Source: Environ Sci Technol. 2024 Aug 2;58(32):14214–24. doi: 10.1021/acs.est.4c01651 (PMC11325653; doi:10.1021/acs.est.4c01651)
Supplement: Supplementary file 2 — es4c01651_si_002.xlsx [file es4c01651_si_002.xlsx]

## Sheet: N_table_SI
				Nitrogen loss (kg)		Population (2017)	Beef consumption	Consumption-based nitrogen loss (kg)
State	County	FIPS	Region	Production-based	Consumption-based	# habitants	kg CW	per capita	per kgCW
Alabama	Autauga	1001	Southeast	190032	225574	55443	1.62962e+06	4.06857	0.138421
Alabama	Baldwin	1003	Southeast	248108	840942	212619	6.24946e+06	3.95516	0.134562
Alabama	Barbour	1005	Southeast	NA	102357	25158	739463	4.06858	0.138421
Alabama	Bibb	1007	Southeast	NA	91766.7	22555	662954	4.06857	0.138421
Alabama	Blount	1009	Southeast	521531	233056	57827	1.6997e+06	4.03023	0.137116
Alabama	Bullock	1011	Southeast	9428.08	41401.8	10176	299101	4.06858	0.138421
Alabama	Butler	1013	Southeast	NA	80956.5	19898	584857	4.06858	0.138421
Alabama	Calhoun	1015	Southeast	174321	462122	114664	3.37029e+06	4.03023	0.137116
Alabama	Chambers	1017	Southeast	0	130725	33758	992241	3.87242	0.131748
Alabama	Cherokee	1019	Southeast	2264.23	99966.6	25815	758774	3.87242	0.131748
Alabama	Chilton	1021	Southeast	147386	179493	44117	1.29672e+06	4.06857	0.138421
Alabama	Choctaw	1023	Southeast	NA	52627	12935	380195	4.06857	0.138421
Alabama	Clarke	1025	Southeast	0	93313.8	24097	708277	3.87242	0.131748
Alabama	Clay	1027	Southeast	NA	51762.7	13367	392893	3.87243	0.131748
Alabama	Cleburne	1029	Southeast	22232.6	60074.6	14906	438129	4.03023	0.137116
Alabama	Coffee	1031	Southeast	343259	210659	51777	1.52187e+06	4.06857	0.138421
Alabama	Colbert	1033	Southeast	154981	219684	54509	1.60217e+06	4.03023	0.137116
Alabama	Conecuh	1035	Southeast	130338	50592.7	12435	365499	4.06857	0.138421
Alabama	Coosa	1037	Southeast	NA	43765.7	10757	316178	4.06858	0.138421
Alabama	Covington	1039	Southeast	NA	150855	37078	1.08982e+06	4.06857	0.138421
Alabama	Crenshaw	1041	Southeast	242315	56394.5	13861	407413	4.06857	0.138421
Alabama	Cullman	1043	Southeast	485213	333848	82836	2.43478e+06	4.03023	0.137116
Alabama	Dale	1045	Southeast	NA	200394	49254	1.44771e+06	4.06857	0.138421
Alabama	Dallas	1047	Southeast	346573	159630	39235	1.15323e+06	4.06857	0.138421
Alabama	De Kalb	1049	Southeast	455567	276507	71404	2.09876e+06	3.87242	0.131748
Alabama	Elmore	1051	Southeast	107463	331247	81416	2.39304e+06	4.06857	0.138421
Alabama	Escambia	1053	Southeast	35252.5	143276	36999	1.0875e+06	3.87242	0.131748
Alabama	Etowah	1055	Southeast	336321	414860	102937	3.0256e+06	4.03023	0.137116
Alabama	Fayette	1057	Southeast	NA	67025.7	16474	484216	4.06858	0.138421
Alabama	Franklin	1059	Southeast	196444	127315	31590	928517	4.03023	0.137116
Alabama	Geneva	1061	Southeast	21792.6	107451	26410	776263	4.06857	0.138421
Alabama	Greene	1063	Southeast	NA	33842.4	8318	244489	4.06858	0.138421
Alabama	Hale	1065	Southeast	NA	60251.6	14809	435277	4.06858	0.138421
Alabama	Henry	1067	Southeast	NA	69735.4	17140	503792	4.06857	0.138421
Alabama	Houston	1069	Southeast	14830.4	424649	104373	3.06781e+06	4.06857	0.138421
Alabama	Jackson	1071	Southeast	105027	201006	51907	1.52569e+06	3.87242	0.131748
Alabama	Jefferson	1073	Southeast	NA	2.55404e+06	659546	1.93859e+07	3.87242	0.131748
Alabama	Lamar	1075	Southeast	4544.82	56561.3	13902	408618	4.06858	0.138421
Alabama	Lauderdale	1077	Southeast	382017	356941	92591	2.72151e+06	3.85502	0.131156
Alabama	Lawrence	1079	Southeast	400751	133308	33077	972224	4.03023	0.137116
Alabama	Lee	1081	Southeast	701.375	657648	161641	4.75108e+06	4.06857	0.138421
Alabama	Limestone	1083	Southeast	6774.81	364302	94076	2.76515e+06	3.87242	0.131748
Alabama	Lowndes	1085	Southeast	0	41108.9	10104	296984	4.06858	0.138421
Alabama	Macon	1087	Southeast	3065.21	76534	18811	552907	4.06857	0.138421
Alabama	Madison	1089	Southeast	185686	1.40052e+06	361665	1.06303e+07	3.87242	0.131748
Alabama	Marengo	1091	Southeast	196009	78792	19366	569220	4.06857	0.138421
Alabama	Marion	1093	Southeast	96191.9	115286	29771	875052	3.87242	0.131748
Alabama	Marshall	1095	Southeast	261530	370239	95609	2.81021e+06	3.87242	0.131748
Alabama	Mobile	1097	Southeast	NA	1.63947e+06	414515	1.21837e+07	3.95516	0.134562
Alabama	Monroe	1099	Southeast	NA	86668.8	21302	626125	4.06857	0.138421
Alabama	Montgomery	1101	Southeast	703041	923888	227079	6.67448e+06	4.06857	0.138421
Alabama	Morgan	1103	Southeast	300188	478836	118811	3.49218e+06	4.03023	0.137116
Alabama	Perry	1105	Southeast	13210.2	37915.1	9319	273911	4.06858	0.138421
Alabama	Pickens	1107	Southeast	140757	82112	20182	593205	4.06858	0.138421
Alabama	Pike	1109	Southeast	229486	136033	33435	982747	4.06857	0.138421
Alabama	Randolph	1111	Southeast	199745	87838.2	22683	666716	3.87242	0.131748
Alabama	Russell	1113	Southeast	NA	232023	57028	1.67621e+06	4.06857	0.138421
Alabama	St Clair	1115	Southeast	NA	827649	213729	6.28209e+06	3.87242	0.131748
Alabama	Shelby	1117	Southeast	NA	357937	87976	2.58586e+06	4.06857	0.138421
Alabama	Sumter	1119	Southeast	233054	51996.4	12780	375639	4.06857	0.138421
Alabama	Talladega	1121	Southeast	99855.5	309879	80022	2.35207e+06	3.87242	0.131748
Alabama	Tallapoosa	1123	Southeast	70590	165237	40613	1.19373e+06	4.06857	0.138421
Alabama	Tuscaloosa	1125	Southeast	91777.6	845079	207709	6.10514e+06	4.06857	0.138421
Alabama	Walker	1127	Southeast	84426.9	247583	63935	1.87923e+06	3.87242	0.131748
Alabama	Washington	1129	Southeast	0	65386.7	16532	485921	3.95516	0.134562
Alabama	Wilcox	1131	Southeast	NA	43582.6	10712	314855	4.06858	0.138421
Alabama	Winston	1133	Southeast	NA	95697.8	23745	697931	4.03023	0.137116
Arizona	Apache	4001	Southwest	7109.58	284411	71545	2.10291e+06	3.97528	0.135247
Arizona	Cochise	4003	Southwest	129181	493258	124990	3.6738e+06	3.94638	0.134264
Arizona	Coconino	4005	Southwest	976.385	560940	141107	4.14752e+06	3.97528	0.135247
Arizona	Gila	4007	Southwest	15946.1	211640	53629	1.5763e+06	3.94638	0.134264
Arizona	Graham	4009	Southwest	163118	147993	37501	1.10226e+06	3.94638	0.134264
Arizona	Greenlee	4011	Southwest	41848.9	37364.3	9468	278291	3.94638	0.134264
Arizona	Maricopa	4013	Southwest	2.45087e+06	1.68937e+07	4329580	1.27258e+08	3.90193	0.132751
Arizona	Mohave	4015	Southwest	903.825	681135	207114	6.08765e+06	3.2887	0.111888
Arizona	Navajo	4017	Southwest	214600	433878	109144	3.20804e+06	3.97528	0.135247
Arizona	Pima	4019	Southwest	479075	4.05491e+06	1027502	3.02011e+07	3.94638	0.134264
Arizona	Pinal	4021	Southwest	1.59374e+06	1.70529e+06	432114	1.2701e+07	3.94638	0.134264
Arizona	Santa Cruz	4023	Southwest	27697.3	184043	46636	1.37076e+06	3.94638	0.134264
Arizona	Yavapai	4025	Southwest	5346.31	906582	228055	6.70317e+06	3.97528	0.135247
Arizona	Yuma	4027	Southwest	443127	827776	209756	6.16531e+06	3.94638	0.134264
Arkansas	Arkansas	5001	Southeast	36304.7	72843.8	17904	526248	4.06858	0.138421
Arkansas	Ashley	5003	Southeast	24495.8	80365	20319	597232	3.95516	0.134562
Arkansas	Baxter	5005	Southeast	0	159993	41316	1.21439e+06	3.87242	0.131748
Arkansas	Benton	5007	Southeast	0	1.07407e+06	266504	7.83329e+06	4.03023	0.137116
Arkansas	Boone	5009	Southeast	0	145162	37486	1.10182e+06	3.87242	0.131748
Arkansas	Bradley	5011	Southeast	30222.7	42925.4	10853	319000	3.95516	0.134563
Arkansas	Calhoun	5013	Southeast	27275	20661.8	5224	153548	3.95517	0.134563
Arkansas	Carroll	5015	Southeast	NA	108223	27947	821440	3.87242	0.131748
Arkansas	Chicot	5017	Southeast	58278.6	41198.8	10639	312710	3.87243	0.131748
Arkansas	Clark	5019	Southeast	NA	87725.5	22180	651931	3.95516	0.134562
Arkansas	Clay	5021	Southeast	0	57737.8	14910	438246	3.87242	0.131748
Arkansas	Cleburne	5023	Southeast	515499	96988.7	25046	736171	3.87242	0.131748
Arkansas	Cleveland	5025	Southeast	60930.4	31680.3	8181	240462	3.87242	0.131748
Arkansas	Columbia	5027	Southeast	139174	93737.3	23700	696608	3.95516	0.134562
Arkansas	Conway	5029	Southeast	17784.9	84821.7	20848	612780	4.06858	0.138421
Arkansas	Craighead	5031	Southeast	0	414493	107037	3.14611e+06	3.87242	0.131748
Arkansas	Crawford	5033	Southeast	473649	255982	62917	1.8493e+06	4.06857	0.138421
Arkansas	Crittenden	5035	Southeast	3440.48	196393	48730	1.43231e+06	4.03023	0.137116
Arkansas	Cross	5037	Southeast	17424.1	67917.5	16852	495327	4.03023	0.137116
Arkansas	Dallas	5039	Southeast	20484.3	28477.8	7354	216154	3.87243	0.131748
Arkansas	Desha	5041	Southeast	4866.71	47732.5	11732	344836	4.06858	0.138421
Arkansas	Drew	5043	Southeast	195568	71148.1	18373	540033	3.87243	0.131748
Arkansas	Faulkner	5045	Southeast	420147	502050	123397	3.62698e+06	4.06857	0.138421
Arkansas	Franklin	5047	Southeast	NA	72599.7	17844	524484	4.06858	0.138421
Arkansas	Fulton	5049	Southeast	3968.16	46902.8	12112	356005	3.87243	0.131748
Arkansas	Garland	5051	Southeast	0	381217	98444	2.89354e+06	3.87242	0.131748
Arkansas	Grant	5053	Southeast	78734.9	73624.9	18096	531891	4.06857	0.138421
Arkansas	Greene	5055	Southeast	0	174170	44977	1.322e+06	3.87242	0.131748
Arkansas	Hempstead	5057	Southeast	0	86542.9	21881	643143	3.95516	0.134562
Arkansas	Hot Spring	5059	Southeast	111540	130113	33600	987597	3.87242	0.131748
Arkansas	Howard	5061	Southeast	0	52908.2	13377	393187	3.95516	0.134562
Arkansas	Independence	5063	Southeast	477608	150767	37409	1.09955e+06	4.03023	0.137116
Arkansas	Izard	5065	Southeast	409780	52736.7	13680	402093	3.85502	0.131156
Arkansas	Jackson	5067	Southeast	38490.8	68743.7	17057	501352	4.03023	0.137116
Arkansas	Jefferson	5069	Southeast	42329.9	281826	69269	2.03601e+06	4.06857	0.138421
Arkansas	Johnson	5071	Southeast	322810	107773	26489	778585	4.06858	0.138421
Arkansas	Lafayette	5073	Southeast	797672	26982.1	6822	200517	3.95516	0.134563
Arkansas	Lawrence	5075	Southeast	148662	64243.5	16590	487626	3.87242	0.131748
Arkansas	Lee	5077	Southeast	8903.37	37215.3	9147	268856	4.06858	0.138421
Arkansas	Lincoln	5079	Southeast	1998.22	54815.9	13473	396009	4.06858	0.138421
Arkansas	Little River	5081	Southeast	560835	49016.3	12393	364264	3.95516	0.134562
Arkansas	Logan	5083	Southeast	NA	88503.7	21753	639381	4.06858	0.138421
Arkansas	Lonoke	5085	Southeast	114491	296510	72878	2.14209e+06	4.06857	0.138421
Arkansas	Madison	5087	Southeast	0	63310.3	16349	480542	3.87243	0.131748
Arkansas	Marion	5089	Southeast	NA	63453.7	16460	483805	3.85502	0.131156
Arkansas	Miller	5091	Southeast	80114.1	173568	43884	1.28987e+06	3.95516	0.134562
Arkansas	Mississippi	5093	Southeast	0	162925	42073	1.23664e+06	3.87242	0.131748
Arkansas	Monroe	5095	Southeast	1592.61	28691.6	7052	207278	4.06858	0.138421
Arkansas	Montgomery	5097	Southeast	0	34491.7	8907	261801	3.87243	0.131748
Arkansas	Nevada	5099	Southeast	0	32938.6	8328	244783	3.95516	0.134563
Arkansas	Newton	5101	Southeast	0	30348.2	7837	230351	3.87243	0.131748
Arkansas	Ouachita	5103	Southeast	56751.5	94227.8	23824	700253	3.95516	0.134562
Arkansas	Perry	5105	Southeast	0	42048.7	10335	303774	4.06857	0.138421
Arkansas	Phillips	5107	Southeast	11270.9	75529.1	18564	545647	4.06858	0.138421
Arkansas	Pike	5109	Southeast	0	42403.3	10721	315120	3.95516	0.134562
Arkansas	Poinsett	5111	Southeast	32426.5	97213.2	24121	708983	4.03023	0.137116
Arkansas	Polk	5113	Southeast	0	79744	20162	592617	3.95516	0.134562
Arkansas	Pope	5115	Southeast	414969	258985	63655	1.871e+06	4.06857	0.138421
Arkansas	Prairie	5117	Southeast	19965.5	33565.7	8250	242490	4.06857	0.138421
Arkansas	Pulaski	5119	Southeast	73724.6	1.60146e+06	393616	1.15695e+07	4.06857	0.138421
Arkansas	Randolph	5121	Southeast	0	68328.9	17645	518635	3.87242	0.131748
Arkansas	St Francis	5123	Southeast	NA	66605.7	17200	505555	3.87242	0.131748
Arkansas	Saline	5125	Southeast	NA	105531	25938	762389	4.06858	0.138421
Arkansas	Scott	5127	Southeast	0	463409	119669	3.5174e+06	3.87242	0.131748
Arkansas	Searcy	5129	Southeast	NA	41809.7	10374	304921	4.03024	0.137117
Arkansas	Sebastian	5131	Southeast	NA	32333	7947	233584	4.06858	0.138421
Arkansas	Sevier	5133	Southeast	NA	505727	127865	3.75831e+06	3.95516	0.134562
Arkansas	Sharp	5135	Southeast	0	66396.6	17146	503968	3.87242	0.131748
Arkansas	Stone	5137	Southeast	0	50446.4	12517	367909	4.03023	0.137116
Arkansas	Union	5139	Southeast	45371.3	155912	39420	1.15866e+06	3.95516	0.134562
Arkansas	Van Buren	5141	Southeast	323617	64022.8	16533	485951	3.87243	0.131748
Arkansas	Washington	5143	Southeast	104.585	947083	232780	6.84205e+06	4.06857	0.138421
Arkansas	White	5145	Southeast	486717	305693	78941	2.32029e+06	3.87242	0.131748
Arkansas	Woodruff	5147	Southeast	8658.78	25558	6600	193992	3.87242	0.131748
Arkansas	Yell	5149	Southeast	356811	87653.4	21544	633238	4.06858	0.138421
California	Alameda	6001	Southwest	1793.74	6.03944e+06	1658131	4.8737e+07	3.64232	0.123919
California	Alpine	6003	Southwest	NA	4084.9	1121	32949.3	3.64398	0.123975
California	Amador	6005	Southwest	6508.03	140479	38551	1.13312e+06	3.64397	0.123975
California	Butte	6007	Southwest	46885	822978	229207	6.73703e+06	3.59054	0.122157
California	Calaveras	6009	Southwest	909.741	166318	45642	1.34154e+06	3.64397	0.123975
California	Colusa	6011	Southwest	387466	77825	21675	637088	3.59054	0.122157
California	Contra Costa	6013	Southwest	13152.9	4.17085e+06	1144863	3.36507e+07	3.6431	0.123946
California	Del Norte	6015	Southwest	478.505	90072.9	27428	806185	3.28398	0.111727
California	El Dorado	6017	Southwest	37100.8	677615	188722	5.54706e+06	3.59054	0.122157
California	Fresno	6019	Southwest	1.28148e+07	3.57685e+06	986542	2.89972e+07	3.62565	0.123352
California	Glenn	6021	Southwest	221065	100377	27956	821704	3.59054	0.122157
California	Humboldt	6023	Southwest	24658.9	448351	136527	4.01291e+06	3.28398	0.111727
California	Imperial	6025	Southwest	4.37728e+06	705381	181574	5.33696e+06	3.88481	0.132169
California	Inyo	6027	Southwest	4873.09	65402	17948	527541	3.64397	0.123975
California	Kern	6029	Southwest	4.61101e+06	3.23945e+06	888988	2.61298e+07	3.64397	0.123975
California	Kings	6031	Southwest	5.09505e+06	597758	149696	4.39998e+06	3.99315	0.135855
California	Lake	6033	Southwest	NA	230376	64162	1.8859e+06	3.59054	0.122157
California	Lassen	6035	Southwest	441554	111749	31123	914791	3.59054	0.122157
California	Los Angeles	6037	Southwest	536149	3.47832e+07	10118759	297418271	3.4375	0.116951
California	Madera	6039	Southwest	1.49305e+06	565253	155904	4.58245e+06	3.62565	0.123352
California	Marin	6041	Southwest	32540.5	938892	259725	7.63404e+06	3.61495	0.122988
California	Mariposa	6043	Southwest	7840.3	63539.9	17437	512522	3.64397	0.123975
California	Mendocino	6045	Southwest	6879.23	314880	87697	2.57766e+06	3.59054	0.122157
California	Merced	6047	Southwest	4.73589e+06	988307	271340	7.97543e+06	3.64232	0.123919
California	Modoc	6049	Southwest	81581.5	30956	8848	260067	3.49864	0.119031
California	Mono	6051	Southwest	3876.3	51871.9	14235	418406	3.64397	0.123975
California	Monterey	6053	Southwest	550191	1.57889e+06	435477	1.27999e+07	3.62565	0.123352
California	Napa	6055	Southwest	5115.28	504062	140386	4.12633e+06	3.59054	0.122157
California	Nevada	6057	Southwest	0	357270	99503	2.92467e+06	3.59054	0.122157
California	Orange	6059	Southwest	NA	1.26336e+07	3179950	9.34675e+07	3.97289	0.135165
California	Placer	6061	Southwest	146879	1.38439e+06	385565	1.13328e+07	3.59054	0.122157
California	Plumas	6063	Southwest	1916.89	67286.8	18740	550820	3.59054	0.122157
California	Riverside	6065	Southwest	659797	9.53928e+06	2417224	7.10489e+07	3.94638	0.134264
California	Sacramento	6067	Southwest	814163	5.56696e+06	1527718	4.49039e+07	3.64397	0.123975
California	San Benito	6069	Southwest	19021	218260	60199	1.76941e+06	3.62565	0.123352
California	San Bernardino	6071	Southwest	981438	7.46743e+06	2153203	6.32886e+07	3.46806	0.11799
California	San Diego	6073	Southwest	148261	1.29169e+07	3325468	9.77447e+07	3.88423	0.132149
California	San Francisco	6075	Southwest	NA	3.2022e+06	879166	2.58411e+07	3.64232	0.123919
California	San Joaquin	6077	Southwest	3.79127e+06	2.70571e+06	742516	2.18246e+07	3.64397	0.123975
California	San Luis Obispo	6079	Southwest	730784	1.03981e+06	282838	8.31339e+06	3.67634	0.125076
California	San Mateo	6081	Southwest	409.976	2.80024e+06	768808	2.25974e+07	3.64232	0.123919
California	Santa Barbara	6083	Southwest	6348.04	1.77937e+06	445606	1.30976e+07	3.99315	0.135855
California	Santa Clara	6085	Southwest	166558	7.02861e+06	1933383	5.68275e+07	3.63539	0.123683
California	Santa Cruz	6087	Southwest	4303.86	997434	275105	8.0861e+06	3.62565	0.123352
California	Shasta	6089	Southwest	460852	644643	179539	5.27715e+06	3.59054	0.122157
California	Sierra	6091	Southwest	59074.7	10804	3009	88442.8	3.59056	0.122158
California	Siskiyou	6093	Southwest	101749	143786	43784	1.28693e+06	3.28398	0.111727
California	Solano	6095	Southwest	1.14156e+06	1.61747e+06	443877	1.30468e+07	3.64397	0.123975
California	Sonoma	6097	Southwest	24203.4	1.80693e+06	503246	1.47918e+07	3.59054	0.122157
California	Stanislaus	6099	Southwest	3.96677e+06	1.98604e+06	545267	1.60269e+07	3.64232	0.123919
California	Sutter	6101	Southwest	191711	346265	96438	2.83458e+06	3.59054	0.122157
California	Tehama	6103	Southwest	74971.5	228782	63718	1.87285e+06	3.59054	0.122157
California	Trinity	6105	Southwest	1669.5	41791.9	12726	374052	3.28398	0.111727
California	Tulare	6107	Southwest	7.09033e+06	1.68751e+06	463097	1.36117e+07	3.64397	0.123975
California	Tuolumne	6109	Southwest	1252.99	196917	54039	1.58836e+06	3.64397	0.123975
California	Ventura	6111	Southwest	58078.1	3.1003e+06	850802	2.50074e+07	3.64397	0.123975
California	Yolo	6113	Southwest	413220	784088	218376	6.41867e+06	3.59054	0.122157
California	Yuba	6115	Southwest	1851.29	275664	76775	2.25663e+06	3.59054	0.122157
Colorado	Adams	8001	Southwest	965665	1.65891e+06	504428	1.48265e+07	3.2887	0.111888
Colorado	Alamosa	8003	Southwest	6444.16	65763.1	16543	486244	3.97528	0.135247
Colorado	Arapahoe	8005	Southwest	3317.47	2.11835e+06	644132	1.89328e+07	3.2887	0.111888
Colorado	Archuleta	8007	Southwest	731.265	52938.8	13317	391423	3.97528	0.135247
Colorado	Baca	8009	Southwest	1.41379e+06	14259.5	3563	104726	4.00212	0.13616
Colorado	Bent	8011	Southwest	563428	23440.4	5857	172153	4.00211	0.13616
Colorado	Boulder	8013	Southwest	121285	1.18091e+06	324073	9.5254e+06	3.64397	0.123975
Colorado	Chaffee	8015	Southwest	5656.37	64626.2	19651	577597	3.2887	0.111888
Colorado	Cheyenne	8017	Southwest	2.83228e+06	7443.92	1860	54670.5	4.00211	0.13616
Colorado	Clear Creek	8019	Southwest	NA	31512.3	9582	281641	3.2887	0.111888
Colorado	Conejos	8021	Southwest	413003	32410.5	8153	239639	3.97528	0.135247
Colorado	Costilla	8023	Southwest	2925.81	14994.8	3772	110869	3.97528	0.135247
Colorado	Crowley	8025	Southwest	243754	23204.3	5798	170419	4.00211	0.13616
Colorado	Custer	8027	Southwest	340.97	16025.9	4873	143231	3.2887	0.111888
Colorado	Delta	8029	Southwest	170962	100427	30537	897567	3.2887	0.111888
Colorado	Denver	8031	Southwest	NA	2.31998e+06	705439	2.07348e+07	3.2887	0.111888
Colorado	Dolores	8033	Southwest	2418.32	6751.73	2053	60343.3	3.28871	0.111888
Colorado	Douglas	8035	Southwest	2039.71	1.10391e+06	335668	9.86621e+06	3.2887	0.111888
Colorado	Eagle	8037	Southwest	4190.31	200389	54992	1.61637e+06	3.64397	0.123975
Colorado	Elbert	8039	Southwest	1.03192e+06	2.30472e+06	700800	2.05984e+07	3.2887	0.111888
Colorado	El Paso	8041	Southwest	360829	84634.6	25735	756423	3.2887	0.111888
Colorado	Fremont	8043	Southwest	5149.25	156565	47607	1.3993e+06	3.2887	0.111888
Colorado	Garfield	8045	Southwest	590142	215406	59113	1.73749e+06	3.64397	0.123975
Colorado	Gilpin	8047	Southwest	0	19817.7	6026	177121	3.2887	0.111888
Colorado	Grand	8049	Southwest	1770.34	55956.8	15356	451355	3.64397	0.123975
Colorado	Gunnison	8051	Southwest	4185.05	55680.9	16931	497649	3.2887	0.111888
Colorado	Hinsdale	8053	Southwest	210.339	2601.37	791	23249.7	3.28871	0.111888
Colorado	Huerfano	8055	Southwest	331.182	26594	6645	195315	4.00211	0.13616
Colorado	Jackson	8057	Southwest	13130.4	5025.08	1379	40532.6	3.644	0.123976
Colorado	Jefferson	8059	Southwest	260.951	1.89369e+06	575817	1.69249e+07	3.2887	0.111888
Colorado	Kiowa	8061	Southwest	1.10073e+06	5470.91	1367	40179.9	4.00213	0.13616
Colorado	Kit Carson	8063	Southwest	2.29949e+06	28623.1	7152	210217	4.00211	0.13616
Colorado	Lake	8065	Southwest	354.702	182658	55541	1.6325e+06	3.2887	0.111888
Colorado	La Plata	8067	Southwest	310507	25497.3	7753	227882	3.2887	0.111888
Colorado	Larimer	8069	Southwest	693772	1.2535e+06	343993	1.01109e+07	3.64397	0.123975
Colorado	Las Animas	8071	Southwest	532.495	56572.2	14231	418288	3.97528	0.135247
Colorado	Lincoln	8073	Southwest	1.81094e+06	18186.5	5530	162542	3.2887	0.111888
Colorado	Logan	8075	Southwest	2.2051e+06	71249.6	21665	636794	3.2887	0.111888
Colorado	Mesa	8077	Southwest	39581.1	551719	151406	4.45024e+06	3.64397	0.123975
Colorado	Mineral	8079	Southwest	NA	2496.16	759	22309.1	3.28875	0.11189
Colorado	Moffat	8081	Southwest	3049.74	47717.8	13095	384898	3.64397	0.123975
Colorado	Montezuma	8083	Southwest	480535	85992.9	26148	768562	3.2887	0.111888
Colorado	Montrose	8085	Southwest	190153	137418	41785	1.22818e+06	3.2887	0.111888
Colorado	Morgan	8087	Southwest	1.02814e+07	92833.4	28228	829699	3.2887	0.111888
Colorado	Otero	8089	Southwest	540195	73650.8	18403	540915	4.00211	0.13616
Colorado	Ouray	8091	Southwest	2624.16	15815.4	4809	141350	3.28871	0.111888
Colorado	Park	8093	Southwest	3856.71	58933.4	17920	526718	3.2887	0.111888
Colorado	Phillips	8095	Southwest	426730	14131.6	4297	126301	3.2887	0.111888
Colorado	Pitkin	8097	Southwest	1111.92	59038.7	17952	527659	3.2887	0.111888
Colorado	Prowers	8099	Southwest	1.44864e+06	48309.4	12071	354800	4.00211	0.13616
Colorado	Pueblo	8101	Southwest	656508	666055	166426	4.89172e+06	4.00211	0.13616
Colorado	Rio Blanco	8103	Southwest	11610.8	23299.6	6394	187937	3.64398	0.123975
Colorado	Rio Grande	8105	Southwest	6785.86	37182	11306	332315	3.2887	0.111888
Colorado	Routt	8107	Southwest	1548.49	92360.1	25346	744989	3.64397	0.123975
Colorado	Saguache	8109	Southwest	11438	21846.8	6643	195256	3.2887	0.111888
Colorado	San Juan	8111	Southwest	NA	2338.27	711	20898.3	3.28871	0.111888
Colorado	San Miguel	8113	Southwest	1461.25	26464.2	8047	236524	3.2887	0.111888
Colorado	Sedgwick	8115	Southwest	2.01334e+06	7675.86	2334	68602.7	3.28871	0.111889
Colorado	Summit	8117	Southwest	566.248	101963	31004	911293	3.2887	0.111888
Colorado	Teller	8119	Southwest	305.297	81026.9	24638	724179	3.2887	0.111888
Colorado	Washington	8121	Southwest	1.2657e+06	16233	4936	145083	3.2887	0.111888
Colorado	Weld	8123	Southwest	1.50508e+07	1.00395e+06	305274	8.97285e+06	3.2887	0.111888
Colorado	Yuma	8125	Southwest	4.1089e+06	32936.3	10015	294369	3.2887	0.111888
Connecticut	Fairfield	9001	Northeast	NA	3.96618e+06	943457	2.77308e+07	4.20388	0.143024
Connecticut	Hartford	9003	Northeast	NA	3.57212e+06	892931	2.62457e+07	4.00044	0.136103
Connecticut	Litchfield	9005	Northeast	5718.07	726921	181710	5.34096e+06	4.00044	0.136103
Connecticut	Middlesex	9007	Northeast	NA	684623	162855	4.78676e+06	4.20388	0.143024
Connecticut	New Haven	9009	Northeast	NA	3.60606e+06	857794	2.52129e+07	4.20388	0.143024
Connecticut	New London	9011	Northeast	NA	1.12591e+06	267826	7.87215e+06	4.20388	0.143024
Connecticut	Tolland	9013	Northeast	NA	603799	150933	4.43634e+06	4.00044	0.136103
Connecticut	Windham	9015	Northeast	NA	465548	116374	3.42055e+06	4.00045	0.136103
Delaware	Kent	10001	Northeast	NA	710742	176445	5.18621e+06	4.02812	0.137045
Delaware	New Castle	10003	Northeast	159.895	2.24132e+06	556419	1.63547e+07	4.02812	0.137045
Delaware	Sussex	10005	Northeast	848.184	924686	224214	6.59027e+06	4.12412	0.140311
District Of Columbia	Washington	11001	Na	NA	2.85565e+06	695691	2.04483e+07	4.10476	0.139652
Florida	Alachua	12001	Southeast	NA	1.08558e+06	266820	7.84258e+06	4.06857	0.138421
Florida	Baker	12003	Southeast	NA	114856	28230	829758	4.06857	0.138421
Florida	Bay	12005	Southeast	NA	712704	184046	5.40962e+06	3.87242	0.131748
Florida	Bradford	12007	Southeast	NA	110393	27133	797514	4.06858	0.138421
Florida	Brevard	12009	Southeast	NA	2.3934e+06	588265	1.72907e+07	4.06857	0.138421
Florida	Broward	12011	Southeast	NA	7.65114e+06	1934471	5.68594e+07	3.95516	0.134562
Florida	Calhoun	12013	Southeast	1107.43	58738	14437	424343	4.06858	0.138421
Florida	Charlotte	12015	Southeast	NA	718008	181537	5.33587e+06	3.95516	0.134562
Florida	Citrus	12017	Southeast	NA	592026	145512	4.277e+06	4.06857	0.138421
Florida	Clay	12019	Southeast	NA	863258	212177	6.23647e+06	4.06857	0.138421
Florida	Collier	12021	Southeast	NA	1.47268e+06	372345	1.09442e+07	3.95516	0.134562
Florida	Columbia	12023	Southeast	NA	284088	69825	2.05235e+06	4.06857	0.138421
Florida	Miami-Dade	12086	Southeast	NA	1.08653e+07	2744878	8.06795e+07	3.9584	0.134673
Florida	De Soto	12027	Southeast	NA	147338	37252	1.09494e+06	3.95516	0.134562
Florida	Dixie	12029	Southeast	NA	67684.8	16636	488978	4.06857	0.138421
Florida	Duval	12031	Southeast	NA	3.81487e+06	937642	2.75599e+07	4.06857	0.138421
Florida	Escambia	12033	Southeast	0	1.23899e+06	313258	9.20752e+06	3.95516	0.134562
Florida	Flagler	12035	Southeast	NA	447287	109937	3.23135e+06	4.06857	0.138421
Florida	Franklin	12037	Southeast	NA	45508.7	11752	345424	3.87243	0.131748
Florida	Gadsden	12039	Southeast	35955.9	187040	45972	1.35124e+06	4.06857	0.138421
Florida	Gilchrist	12041	Southeast	NA	72685.1	17865	525102	4.06857	0.138421
Florida	Glades	12043	Southeast	NA	53821.9	13608	399977	3.95516	0.134562
Florida	Gulf	12045	Southeast	NA	62431.2	16122	473870	3.87242	0.131748
Florida	Hamilton	12047	Southeast	1873.74	58542.8	14389	422932	4.06858	0.138421
Florida	Hardee	12049	Southeast	NA	107588	27202	799542	3.95516	0.134562
Florida	Hendry	12051	Southeast	NA	162731	41144	1.20934e+06	3.95516	0.134562
Florida	Hernando	12053	Southeast	NA	759945	186784	5.4901e+06	4.06857	0.138421
Florida	Highlands	12055	Southeast	NA	402964	104060	3.05861e+06	3.87242	0.131748
Florida	Hillsborough	12057	Southeast	NA	5.54397e+06	1410115	4.14472e+07	3.93157	0.13376
Florida	Holmes	12059	Southeast	194226	79125.7	19448	571630	4.06858	0.138421
Florida	Indian River	12061	Southeast	NA	627838	154314	4.53571e+06	4.06857	0.138421
Florida	Jackson	12063	Southeast	308262	196756	48360	1.42143e+06	4.06857	0.138421
Florida	Jefferson	12065	Southeast	459.98	57558.1	14147	415819	4.06858	0.138421
Florida	Lafayette	12067	Southeast	NA	35083.3	8623	253454	4.06858	0.138421
Florida	Lake	12069	Southeast	NA	1.40401e+06	345087	1.01431e+07	4.06857	0.138421
Florida	Lee	12071	Southeast	NA	2.92486e+06	739506	2.17361e+07	3.95516	0.134562
Florida	Leon	12073	Southeast	21687.6	1.18496e+06	291247	8.56055e+06	4.06857	0.138421
Florida	Levy	12075	Southeast	NA	163988	40306	1.1847e+06	4.06857	0.138421
Florida	Liberty	12077	Southeast	0	33533.2	8242	242255	4.06858	0.138421
Florida	Madison	12079	Southeast	175.804	75126.2	18465	542737	4.06857	0.138421
Florida	Manatee	12081	Southeast	NA	1.52452e+06	385450	1.13294e+07	3.95516	0.134562
Florida	Marion	12083	Southeast	NA	1.43912e+06	353717	1.03967e+07	4.06857	0.138421
Florida	Martin	12085	Southeast	NA	650126	159792	4.69673e+06	4.06857	0.138421
Florida	Monroe	12087	Southeast	NA	307105	76636	2.25254e+06	4.00732	0.136337
Florida	Nassau	12089	Southeast	NA	337138	82864	2.4356e+06	4.06857	0.138421
Florida	Okaloosa	12091	Southeast	25789	788751	203684	5.98684e+06	3.87242	0.131748
Florida	Okeechobee	12093	Southeast	NA	167576	41188	1.21063e+06	4.06857	0.138421
Florida	Orange	12095	Southeast	NA	5.50451e+06	1352933	3.97664e+07	4.06857	0.138421
Florida	Osceola	12097	Southeast	NA	1.43483e+06	352661	1.03657e+07	4.06857	0.138421
Florida	Palm Beach	12099	Southeast	NA	5.81542e+06	1470338	4.32173e+07	3.95516	0.134562
Florida	Pasco	12101	Southeast	NA	2.0331e+06	525021	1.54318e+07	3.87242	0.131748
Florida	Pinellas	12103	Southeast	NA	3.83376e+06	969305	2.84906e+07	3.95516	0.134562
Florida	Polk	12105	Southeast	NA	2.79035e+06	685830	2.01584e+07	4.06857	0.138421
Florida	Putnam	12107	Southeast	NA	298572	73385	2.15699e+06	4.06857	0.138421
Florida	St Johns	12109	Southeast	NA	1.70754e+06	419689	1.23358e+07	4.06857	0.138421
Florida	St Lucie	12111	Southeast	NA	1.88064e+06	462236	1.35864e+07	4.06857	0.138421
Florida	Santa Rosa	12113	Southeast	106734	964774	243928	7.16972e+06	3.95516	0.134562
Florida	Sarasota	12115	Southeast	NA	1.23955e+06	313400	9.21169e+06	3.95516	0.134562
Florida	Seminole	12117	Southeast	NA	708213	174069	5.11637e+06	4.06857	0.138421
Florida	Sumter	12119	Southeast	NA	508299	124933	3.67213e+06	4.06857	0.138421
Florida	Suwannee	12121	Southeast	NA	179571	44136	1.29728e+06	4.06857	0.138421
Florida	Taylor	12123	Southeast	146.585	88755.9	21815	641203	4.06857	0.138421
Florida	Union	12125	Southeast	NA	62936.8	15469	454677	4.06858	0.138421
Florida	Volusia	12127	Southeast	NA	2.18963e+06	538180	1.58186e+07	4.06857	0.138421
Florida	Wakulla	12129	Southeast	17747.6	130605	32101	943537	4.06857	0.138421
Florida	Walton	12131	Southeast	232647	264390	68275	2.00679e+06	3.87242	0.131748
Florida	Washington	12133	Southeast	35747.6	100160	24618	723591	4.06858	0.138421
Georgia	Appling	13001	Southeast	NA	71399.8	18438	541944	3.87243	0.131748
Georgia	Atkinson	13003	Southeast	NA	33423.3	8215	241462	4.06857	0.138421
Georgia	Bacon	13005	Southeast	NA	43510.6	11236	330257	3.87242	0.131748
Georgia	Baker	13007	Southeast	NA	12938.1	3180	93469	4.06857	0.138421
Georgia	Baldwin	13009	Southeast	0	181042	44921	1.32035e+06	4.03023	0.137116
Georgia	Banks	13011	Southeast	183578	72174.3	18638	547822	3.87243	0.131748
Georgia	Barrow	13013	Southeast	72900.1	305314	78843	2.31741e+06	3.87242	0.131748
Georgia	Bartow	13015	Southeast	323750	406531	104981	3.08568e+06	3.87242	0.131748
Georgia	Ben Hill	13017	Southeast	22637.4	69169.8	17001	499706	4.06857	0.138421
Georgia	Berrien	13019	Southeast	NA	77762.7	19113	561784	4.06858	0.138421
Georgia	Bibb	13021	Southeast	NA	616190	152892	4.49392e+06	4.03023	0.137116
Georgia	Bleckley	13023	Southeast	20839.2	49470.2	12775	375493	3.87242	0.131748
Georgia	Brantley	13025	Southeast	NA	76354.9	18767	551614	4.06858	0.138421
Georgia	Brooks	13027	Southeast	NA	63665.1	15648	459938	4.06858	0.138421
Georgia	Bryan	13029	Southeast	NA	149195	37019	1.08809e+06	4.03023	0.137116
Georgia	Bulloch	13031	Southeast	NA	306636	76084	2.23632e+06	4.03023	0.137116
Georgia	Burke	13033	Southeast	4716.14	86807.5	22518	661866	3.85503	0.131156
Georgia	Butts	13035	Southeast	102122	96894.8	24042	706661	4.03023	0.137116
Georgia	Calhoun	13037	Southeast	23125.7	26034.9	6399	188084	4.06858	0.138421
Georgia	Camden	13039	Southeast	NA	215907	53067	1.55979e+06	4.06857	0.138421
Georgia	Candler	13043	Southeast	NA	43224.2	10725	315237	4.03023	0.137116
Georgia	Carroll	13045	Southeast	136532	473383	117458	3.45241e+06	4.03023	0.137116
Georgia	Catoosa	13047	Southeast	20024.7	257528	66503	1.95471e+06	3.87242	0.131748
Georgia	Charlton	13049	Southeast	NA	52167.3	12822	376874	4.06858	0.138421
Georgia	Chatham	13051	Southeast	NA	1.16578e+06	289260	8.50215e+06	4.03023	0.137116
Georgia	Chattahoochee	13053	Southeast	NA	41845.3	10285	302305	4.06857	0.138421
Georgia	Chattooga	13055	Southeast	176410	95710.8	24716	726471	3.87242	0.131748
Georgia	Cherokee	13057	Southeast	0	959951	247894	7.28629e+06	3.87242	0.131748
Georgia	Clarke	13059	Southeast	NA	491101	126820	3.72759e+06	3.87242	0.131748
Georgia	Clay	13061	Southeast	49739.2	12051.1	2962	87061.4	4.06858	0.138421
Georgia	Clayton	13063	Southeast	219.931	1.14674e+06	284534	8.36324e+06	4.03023	0.137116
Georgia	Clinch	13065	Southeast	NA	27194.4	6684	196461	4.06858	0.138421
Georgia	Cobb	13067	Southeast	NA	2.90711e+06	752783	2.21264e+07	3.86182	0.131387
Georgia	Coffee	13069	Southeast	NA	174481	42885	1.26051e+06	4.06857	0.138421
Georgia	Colquitt	13071	Southeast	NA	185295	45543	1.33863e+06	4.06857	0.138421
Georgia	Columbia	13073	Southeast	NA	587222	151642	4.45718e+06	3.87242	0.131748
Georgia	Cook	13075	Southeast	NA	70101.5	17230	506437	4.06857	0.138421
Georgia	Coweta	13077	Southeast	79258.6	576524	143050	4.20463e+06	4.03023	0.137116
Georgia	Crawford	13079	Southeast	NA	47611.4	12295	361384	3.87242	0.131748
Georgia	Crisp	13081	Southeast	NA	92450.2	22723	667892	4.06858	0.138421
Georgia	Dade	13083	Southeast	27968.7	62923.1	16249	477603	3.87243	0.131748
Georgia	Dawson	13085	Southeast	24009.4	94192.9	24324	714950	3.87243	0.131748
Georgia	Decatur	13087	Southeast	8250.44	3.05993e+06	752088	2.21059e+07	4.06857	0.138421
Georgia	De Kalb	13089	Southeast	NA	103293	26674	784023	3.87243	0.131748
Georgia	Dodge	13091	Southeast	63159	80317.9	20741	609635	3.87242	0.131748
Georgia	Dooly	13093	Southeast	NA	53013.5	13690	402387	3.87242	0.131748
Georgia	Dougherty	13095	Southeast	26320.6	363800	89417	2.62821e+06	4.06857	0.138421
Georgia	Douglas	13097	Southeast	0	579031	143672	4.22292e+06	4.03023	0.137116
Georgia	Early	13099	Southeast	91803.6	41922.6	10304	302863	4.06858	0.138421
Georgia	Echols	13101	Southeast	NA	16001.7	3933	115602	4.06858	0.138421
Georgia	Effingham	13103	Southeast	NA	242048	60058	1.76527e+06	4.03023	0.137116
Georgia	Elbert	13105	Southeast	NA	73994.3	19108	561637	3.87243	0.131748
Georgia	Emanuel	13107	Southeast	NA	90684.2	22501	661367	4.03023	0.137116
Georgia	Evans	13109	Southeast	NA	43349.2	10756	316149	4.03023	0.137116
Georgia	Fannin	13111	Southeast	27178.2	98111.7	25336	744695	3.87242	0.131748
Georgia	Fayette	13113	Southeast	12581.8	453921	112629	3.31048e+06	4.03023	0.137116
Georgia	Floyd	13115	Southeast	0	375583	97427	2.86365e+06	3.85502	0.131156
Georgia	Forsyth	13117	Southeast	26361.7	885190	228588	6.71883e+06	3.87242	0.131748
Georgia	Franklin	13119	Southeast	213893	88349.3	22815	670596	3.87242	0.131748
Georgia	Fulton	13121	Southeast	0	4.023e+06	1038884	3.05357e+07	3.87242	0.131748
Georgia	Gilmer	13123	Southeast	48380.1	117757	30409	893804	3.87242	0.131748
Georgia	Glascock	13125	Southeast	211.127	11810.9	3050	89647.9	3.87242	0.131748
Georgia	Glynn	13127	Southeast	NA	328610	84859	2.49424e+06	3.87242	0.131748
Georgia	Gordon	13129	Southeast	189640	221452	57187	1.68088e+06	3.87242	0.131748
Georgia	Grady	13131	Southeast	74308.1	100693	24749	727441	4.06858	0.138421
Georgia	Greene	13133	Southeast	54783.8	66383.5	17220	506143	3.85502	0.131156
Georgia	Gwinnett	13135	Southeast	NA	3.55548e+06	918153	2.69871e+07	3.87242	0.131748
Georgia	Habersham	13137	Southeast	129334	172505	44547	1.30936e+06	3.87242	0.131748
Georgia	Hall	13139	Southeast	92751.8	772312	199439	5.86206e+06	3.87242	0.131748
Georgia	Hancock	13141	Southeast	2087.82	33089.9	8545	251161	3.87242	0.131748
Georgia	Haralson	13143	Southeast	28636.6	117808	29231	859180	4.03023	0.137116
Georgia	Harris	13145	Southeast	33449.7	131442	33943	997679	3.87242	0.131748
Georgia	Hart	13147	Southeast	221390	99738.1	25756	757040	3.87242	0.131748
Georgia	Heard	13149	Southeast	224113	47391.5	11759	345629	4.03023	0.137117
Georgia	Henry	13151	Southeast	0	908849	225508	6.6283e+06	4.03023	0.137116
Georgia	Houston	13153	Southeast	NA	593015	153138	4.50115e+06	3.87242	0.131748
Georgia	Irwin	13155	Southeast	NA	38175.5	9383	275792	4.06858	0.138421
Georgia	Jackson	13157	Southeast	202235	262225	67716	1.99036e+06	3.87242	0.131748
Georgia	Jasper	13159	Southeast	1786.59	55963.8	13886	408148	4.03023	0.137116
Georgia	Jeff Davis	13161	Southeast	NA	58136.7	15013	441274	3.87243	0.131748
Georgia	Jefferson	13163	Southeast	110839	60460.2	15613	458909	3.87243	0.131748
Georgia	Jenkins	13165	Southeast	NA	35361.3	8774	257892	4.03024	0.137117
Georgia	Johnson	13167	Southeast	59774.5	39335	9760	286873	4.03023	0.137116
Georgia	Jones	13169	Southeast	914.383	114672	28453	836312	4.03023	0.137116
Georgia	Lamar	13171	Southeast	0	75107.4	18636	547764	4.03023	0.137116
Georgia	Lanier	13173	Southeast	NA	42447.5	10433	306655	4.06858	0.138421
Georgia	Laurens	13175	Southeast	71170.2	190844	47353	1.39184e+06	4.03023	0.137116
Georgia	Lee	13177	Southeast	NA	119791	29443	865411	4.06858	0.138421
Georgia	Liberty	13179	Southeast	NA	248847	61745	1.81486e+06	4.03023	0.137116
Georgia	Lincoln	13181	Southeast	36297.7	30441.1	7861	231056	3.87242	0.131748
Georgia	Long	13183	Southeast	NA	72697	18773	551790	3.87243	0.131748
Georgia	Lowndes	13185	Southeast	NA	469469	115389	3.3916e+06	4.06857	0.138421
Georgia	Lumpkin	13187	Southeast	38627.5	127101	32822	964729	3.87242	0.131748
Georgia	Mcduffie	13189	Southeast	NA	113373	29277	860532	3.87242	0.131748
Georgia	Mcintosh	13191	Southeast	NA	32582.6	8414	247311	3.87243	0.131748
Georgia	Macon	13193	Southeast	70959.2	83245.5	21497	631856	3.87242	0.131748
Georgia	Madison	13195	Southeast	2008.55	54608.9	14102	414497	3.87243	0.131748
Georgia	Marion	13197	Southeast	NA	53912.7	13251	389483	4.06857	0.138421
Georgia	Meriwether	13199	Southeast	2968.12	81440.9	21031	618159	3.87242	0.131748
Georgia	Miller	13201	Southeast	92590.1	23732	5833	171448	4.06858	0.138421
Georgia	Mitchell	13205	Southeast	NA	90863.5	22333	656429	4.06858	0.138421
Georgia	Monroe	13207	Southeast	61927.9	109546	27181	798925	4.03023	0.137116
Georgia	Montgomery	13209	Southeast	NA	35115.2	9068	266534	3.87243	0.131748
Georgia	Morgan	13211	Southeast	261395	70859.2	18381	540268	3.85503	0.131156
Georgia	Murray	13213	Southeast	29692.2	154157	39809	1.1701e+06	3.87242	0.131748
Georgia	Muscogee	13215	Southeast	679.377	788351	193766	5.69532e+06	4.06857	0.138421
Georgia	Newton	13217	Southeast	7445.32	417970	107935	3.17251e+06	3.87242	0.131748
Georgia	Oconee	13219	Southeast	NA	147199	38012	1.11728e+06	3.87242	0.131748
Georgia	Oglethorpe	13221	Southeast	105.362	57652.7	14888	437599	3.87243	0.131748
Georgia	Paulding	13223	Southeast	16110.8	617853	159552	4.68967e+06	3.87242	0.131748
Georgia	Peach	13225	Southeast	NA	104095	26881	790107	3.87242	0.131748
Georgia	Pickens	13227	Southeast	7828.54	122082	31526	926636	3.87242	0.131748
Georgia	Pierce	13229	Southeast	NA	75838.1	19219	564899	3.946	0.134251
Georgia	Pike	13231	Southeast	4380.08	73374.4	18206	535125	4.03023	0.137116
Georgia	Polk	13233	Southeast	NA	162293	41910	1.23185e+06	3.87242	0.131748
Georgia	Pulaski	13235	Southeast	NA	43402.2	11208	329434	3.87243	0.131748
Georgia	Putnam	13237	Southeast	215232	84054.8	21706	637999	3.87242	0.131748
Georgia	Quitman	13239	Southeast	460.692	9553.05	2348	69014.2	4.06859	0.138421
Georgia	Rabun	13241	Southeast	26097	64115.7	16557	486656	3.87242	0.131748
Georgia	Randolph	13243	Southeast	76359.6	28443.4	6991	205485	4.06858	0.138421
Georgia	Richmond	13245	Southeast	54975.8	780138	201460	5.92147e+06	3.87242	0.131748
Georgia	Rockdale	13247	Southeast	7299.94	347999	89866	2.64141e+06	3.87242	0.131748
Georgia	Schley	13249	Southeast	16342	21376.3	5254	154430	4.06858	0.138421
Georgia	Screven	13251	Southeast	NA	54055.2	13959	410294	3.87243	0.131748
Georgia	Seminole	13253	Southeast	NA	33716.3	8287	243578	4.06858	0.138421
Georgia	Spalding	13255	Southeast	16590.9	263589	65403	1.92237e+06	4.03023	0.137116
Georgia	Stephens	13257	Southeast	0	99850.4	25785	757892	3.87242	0.131748
Georgia	Stewart	13259	Southeast	0	25139.8	6179	181618	4.06858	0.138421
Georgia	Sumter	13261	Southeast	NA	121313	29817	876404	4.06857	0.138421
Georgia	Talbot	13263	Southeast	NA	24229.8	6257	183911	3.87243	0.131748
Georgia	Taliaferro	13265	Southeast	0	6281.09	1622	47675.1	3.87244	0.131748
Georgia	Tattnall	13267	Southeast	NA	98177.6	25353	745195	3.87242	0.131748
Georgia	Taylor	13269	Southeast	34983.7	31420.9	8114	238493	3.87243	0.131748
Georgia	Telfair	13271	Southeast	NA	61532.8	15890	467051	3.87242	0.131748
Georgia	Terrell	13273	Southeast	2583.44	35465.8	8717	256217	4.06858	0.138421
Georgia	Thomas	13275	Southeast	NA	181711	44662	1.31274e+06	4.06857	0.138421
Georgia	Tift	13277	Southeast	NA	164525	40438	1.18858e+06	4.06857	0.138421
Georgia	Toombs	13279	Southeast	NA	104153	26896	790548	3.87242	0.131748
Georgia	Towns	13281	Southeast	0	44683.9	11539	339163	3.87243	0.131748
Georgia	Treutlen	13283	Southeast	NA	27244.4	6760	198695	4.03023	0.137116
Georgia	Troup	13285	Southeast	51880.7	271217	70038	2.05861e+06	3.87242	0.131748
Georgia	Turner	13287	Southeast	49881.4	32202.8	7915	232644	4.06857	0.138421
Georgia	Twiggs	13289	Southeast	23914.6	33289.7	8260	242784	4.03023	0.137116
Georgia	Union	13291	Southeast	18875.6	90719.3	23427	688584	3.87242	0.131748
Georgia	Upson	13293	Southeast	71984.8	101446	26197	770002	3.87242	0.131748
Georgia	Walker	13295	Southeast	211825	267302	69027	2.02889e+06	3.87242	0.131748
Georgia	Walton	13297	Southeast	322670	352372	91406	2.68667e+06	3.85502	0.131156
Georgia	Ware	13299	Southeast	NA	145362	35728	1.05014e+06	4.06857	0.138421
Georgia	Warren	13301	Southeast	0	20400.8	5292	155546	3.85503	0.131156
Georgia	Washington	13303	Southeast	64380.8	81789.5	20294	596497	4.03023	0.137117
Georgia	Wayne	13305	Southeast	NA	115243	29760	874729	3.87242	0.131748
Georgia	Webster	13307	Southeast	153041	10562	2596	76303.6	4.06858	0.138421
Georgia	Wheeler	13309	Southeast	NA	30793.5	7952	233731	3.87243	0.131748
Georgia	White	13311	Southeast	NA	114062	29455	865764	3.87242	0.131748
Georgia	Whitfield	13313	Southeast	0	402976	104063	3.0587e+06	3.87242	0.131748
Georgia	Wilcox	13315	Southeast	NA	34054.1	8794	258480	3.87243	0.131748
Georgia	Wilkes	13317	Southeast	0	38247.9	9877	290312	3.87243	0.131748
Georgia	Wilkinson	13319	Southeast	49526	36139.1	8967	263565	4.03023	0.137117
Georgia	Worth	13321	Southeast	NA	83552.2	20536	603610	4.06857	0.138421
Idaho	Ada	16001	Northwest	496223	1.64047e+06	456885	1.34291e+07	3.59054	0.122157
Idaho	Adams	16003	Northwest	38903.9	13569.4	4132	121451	3.28398	0.111728
Idaho	Bannock	16005	Northwest	12117.1	312073	85641	2.51723e+06	3.64397	0.123975
Idaho	Bear Lake	16007	Northwest	2343.17	21976.8	6031	177268	3.64397	0.123975
Idaho	Benewah	16009	Northwest	0	30097.6	9165	269385	3.28398	0.111727
Idaho	Bingham	16011	Northwest	1.84434e+06	167273	45904	1.34925e+06	3.64397	0.123975
Idaho	Blaine	16013	Northwest	31533.2	79986.6	22277	654783	3.59054	0.122157
Idaho	Boise	16015	Northwest	0	26408.4	7355	216184	3.59054	0.122157
Idaho	Bonner	16017	Northwest	33431.9	143250	43621	1.28214e+06	3.28398	0.111727
Idaho	Bonneville	16019	Northwest	147414	417934	114692	3.37111e+06	3.64397	0.123975
Idaho	Boundary	16021	Northwest	40602	39125.3	11914	350185	3.28398	0.111728
Idaho	Butte	16023	Northwest	27403.5	9474.32	2600	76421.2	3.64397	0.123975
Idaho	Camas	16025	Northwest	51528.5	3938.85	1097	32243.9	3.59056	0.122158
Idaho	Canyon	16027	Northwest	1.98904e+06	778685	216871	6.37444e+06	3.59054	0.122157
Idaho	Caribou	16029	Northwest	4839.48	25606.2	7027	206543	3.64397	0.123975
Idaho	Cassia	16031	Northwest	2.85501e+06	85085.1	23697	696520	3.59054	0.122157
Idaho	Clark	16033	Northwest	31208	3224.91	885	26012.6	3.64397	0.123975
Idaho	Clearwater	16035	Northwest	1330.38	28419.6	8654	254365	3.28398	0.111728
Idaho	Custer	16037	Northwest	76552.9	15129.8	4152	122039	3.64398	0.123975
Idaho	Elmore	16039	Northwest	2.59629e+06	96226.6	26800	787726	3.59054	0.122157
Idaho	Franklin	16041	Northwest	199742	48429.3	13488	396450	3.59055	0.122157
Idaho	Fremont	16043	Northwest	1567.04	47790.7	13115	385486	3.64397	0.123975
Idaho	Gem	16045	Northwest	89689.4	62270.8	17343	509759	3.59055	0.122157
Idaho	Gooding	16047	Northwest	1.98408e+06	54468.5	15170	445888	3.59054	0.122157
Idaho	Idaho	16049	Northwest	18482.6	53768.6	16373	481248	3.28398	0.111727
Idaho	Jefferson	16051	Northwest	6275.3	103853	28500	837694	3.64397	0.123975
Idaho	Jerome	16053	Northwest	7.04318e+06	85307.8	23759	698343	3.59055	0.122157
Idaho	Kootenai	16055	Northwest	32758.4	517177	157485	4.62892e+06	3.28398	0.111727
Idaho	Latah	16057	Northwest	123570	130420	39714	1.1673e+06	3.28398	0.111727
Idaho	Lemhi	16059	Northwest	8827.61	28645.3	7861	231056	3.64397	0.123975
Idaho	Lewis	16061	Northwest	17143.5	12814.1	3902	114691	3.28398	0.111728
Idaho	Lincoln	16063	Northwest	778473	19166.4	5338	156899	3.59055	0.122158
Idaho	Madison	16065	Northwest	21293.8	143474	39373	1.15728e+06	3.64397	0.123975
Idaho	Minidoka	16067	Northwest	51834	74668.9	20796	611252	3.59054	0.122157
Idaho	Nez Perce	16069	Northwest	222691	132587	40374	1.1867e+06	3.28398	0.111727
Idaho	Oneida	16071	Northwest	36330.6	15841.5	4412	129681	3.59055	0.122158
Idaho	Owyhee	16073	Northwest	2.08765e+06	41743.7	11626	341720	3.59054	0.122157
Idaho	Payette	16075	Northwest	1.21795e+06	83329.4	23208	682147	3.59054	0.122157
Idaho	Power	16077	Northwest	82005.9	27460.5	7648	224796	3.59055	0.122158
Idaho	Shoshone	16079	Northwest	0	41220.5	12552	368938	3.28398	0.111727
Idaho	Teton	16081	Northwest	10402.9	41668.8	11435	336106	3.64397	0.123975
Idaho	Twin Falls	16083	Northwest	2.00781e+06	306194	85278	2.50656e+06	3.59054	0.122157
Idaho	Valley	16085	Northwest	27084.5	38965	10693	314297	3.64397	0.123975
Idaho	Washington	16087	Northwest	706645	33040.1	10061	295721	3.28398	0.111727
Illinois	Adams	17001	Midwest	713943	271624	66094	1.94269e+06	4.10967	0.139819
Illinois	Alexander	17003	Midwest	11715.3	25221.3	6302	185233	4.00211	0.13616
Illinois	Bond	17005	Midwest	94427.5	69846.2	16635	488949	4.19875	0.14285
Illinois	Boone	17007	Midwest	32834	222924	53512	1.57287e+06	4.16587	0.141731
Illinois	Brown	17009	Midwest	111330	27169	6611	194316	4.10967	0.139819
Illinois	Bureau	17011	Midwest	168281	130636	33168	974899	3.93861	0.133999
Illinois	Calhoun	17013	Midwest	NA	20326.2	4841	142290	4.19875	0.14285
Illinois	Carroll	17015	Midwest	431149	59168.7	14481	425637	4.08595	0.139012
Illinois	Cass	17017	Midwest	71072.1	51149.5	12461	366263	4.10476	0.139652
Illinois	Champaign	17019	Midwest	51088.8	862427	210104	6.17554e+06	4.10476	0.139652
Illinois	Christian	17021	Midwest	56563.1	135664	33011	970284	4.10967	0.139819
Illinois	Clark	17023	Midwest	20783.7	64969.8	15809	464670	4.10967	0.139819
Illinois	Clay	17025	Midwest	123320	55725.8	13272	390101	4.19875	0.14285
Illinois	Clinton	17027	Midwest	450995	157902	37607	1.10537e+06	4.19875	0.14285
Illinois	Coles	17029	Midwest	56497.9	211023	51348	1.50926e+06	4.10967	0.139819
Illinois	Cook	17031	Midwest	1272.89	2.16813e+07	5204502	1.52975e+08	4.16587	0.141731
Illinois	Crawford	17033	Midwest	37979.5	79587.3	18955	557140	4.19875	0.14285
Illinois	Cumberland	17035	Midwest	178667	44647.5	10864	319323	4.10967	0.139819
Illinois	De Kalb	17037	Midwest	376570	433880	104151	3.06129e+06	4.16587	0.141731
Illinois	De Witt	17039	Midwest	38273.3	65302.7	15909	467609	4.10477	0.139652
Illinois	Douglas	17041	Midwest	77608.2	80613.5	19639	577244	4.10477	0.139652
Illinois	Du Page	17043	Midwest	NA	3.87702e+06	930662	2.73547e+07	4.16587	0.141731
Illinois	Edgar	17045	Midwest	17957.2	71468.1	17411	511757	4.10476	0.139652
Illinois	Edwards	17047	Midwest	47421.8	27170.1	6471	190201	4.19875	0.14285
Illinois	Effingham	17049	Midwest	358604	143375	34147	1.00367e+06	4.19875	0.14285
Illinois	Fayette	17051	Midwest	218755	90420.1	21535	632973	4.19875	0.14285
Illinois	Ford	17053	Midwest	33300.2	54663.2	13317	391423	4.10477	0.139652
Illinois	Franklin	17055	Midwest	76250.5	163768	39004	1.14644e+06	4.19875	0.14285
Illinois	Fulton	17057	Midwest	175657	144057	35095	1.03154e+06	4.10476	0.139652
Illinois	Gallatin	17059	Midwest	34462	21283.5	5069	148992	4.19876	0.14285
Illinois	Greene	17061	Midwest	30676.8	55289.2	13168	387044	4.19875	0.14285
Illinois	Grundy	17063	Midwest	4057.02	199345	50613	1.48766e+06	3.93861	0.133999
Illinois	Hamilton	17065	Midwest	60974.7	34408.8	8195	240874	4.19875	0.14285
Illinois	Hancock	17067	Midwest	90623.1	73775	17973	528276	4.10477	0.139652
Illinois	Hardin	17069	Midwest	13514.8	15748.3	3935	115661	4.00211	0.13616
Illinois	Henderson	17071	Midwest	206919	27990.4	6819	200429	4.10477	0.139652
Illinois	Henry	17073	Midwest	198560	193961	49246	1.44748e+06	3.93861	0.133999
Illinois	Iroquois	17075	Midwest	334876	112103	27830	818001	4.02812	0.137045
Illinois	Jackson	17077	Midwest	106936	231954	57958	1.70355e+06	4.00211	0.13616
Illinois	Jasper	17079	Midwest	130824	40056.1	9540	280407	4.19875	0.14285
Illinois	Jefferson	17081	Midwest	191751	160019	38111	1.12019e+06	4.19875	0.14285
Illinois	Jersey	17083	Midwest	10089	91956.8	21901	643731	4.19875	0.14285
Illinois	Jo Daviess	17085	Midwest	591053	89770.4	21549	633385	4.16587	0.141731
Illinois	Johnson	17087	Midwest	126838	49726.2	12425	365205	4.00211	0.13616
Illinois	Kane	17089	Midwest	1.48863e+06	2.22106e+06	533156	1.56709e+07	4.16587	0.141731
Illinois	Kankakee	17091	Midwest	24764.1	435390	110544	3.24919e+06	3.93861	0.133999
Illinois	Kendall	17093	Midwest	33444.6	532889	126272	3.71148e+06	4.22017	0.143578
Illinois	Knox	17095	Midwest	93100.9	208796	50628	1.4881e+06	4.12413	0.140311
Illinois	Lake	17097	Midwest	3925.62	456917	109681	3.22383e+06	4.16587	0.141731
Illinois	La Salle	17099	Midwest	207871	2.76887e+06	703006	2.06633e+07	3.93861	0.133999
Illinois	Lawrence	17101	Midwest	67954.5	67180	16000	470284	4.19875	0.14285
Illinois	Lee	17103	Midwest	120353	143768	34511	1.01437e+06	4.16587	0.141731
Illinois	Livingston	17105	Midwest	257481	145476	36115	1.06152e+06	4.02812	0.137045
Illinois	Logan	17107	Midwest	8310.54	119100	29015	852831	4.10476	0.139652
Illinois	Mcdonough	17109	Midwest	218617	47964.2	11685	343454	4.10476	0.139652
Illinois	Mchenry	17111	Midwest	50286.3	57022.5	13688	402328	4.16587	0.141731
Illinois	Mclean	17113	Midwest	199632	58747.4	14312	420669	4.10477	0.139652
Illinois	Macon	17115	Midwest	76705.2	124469	30323	891277	4.10477	0.139652
Illinois	Macoupin	17117	Midwest	290093	1.29327e+06	308013	9.05335e+06	4.19875	0.14285
Illinois	Madison	17119	Midwest	194334	725733	172845	5.08039e+06	4.19875	0.14285
Illinois	Marion	17121	Midwest	199364	447230	105533	3.10191e+06	4.23782	0.144179
Illinois	Marshall	17123	Midwest	8382.77	183340	45515	1.33781e+06	4.02812	0.137045
Illinois	Mason	17125	Midwest	47435.6	1.0897e+06	265471	7.80293e+06	4.10476	0.139652
Illinois	Massac	17127	Midwest	65385.7	151364	37821	1.11166e+06	4.00211	0.13616
Illinois	Menard	17129	Midwest	14964.5	50431.1	12286	361119	4.10476	0.139652
Illinois	Mercer	17131	Midwest	167193	62931.4	15623	459203	4.02812	0.137045
Illinois	Monroe	17133	Midwest	85849.9	143425	34159	1.00403e+06	4.19875	0.14285
Illinois	Montgomery	17135	Midwest	152296	120735	28755	845189	4.19875	0.14285
Illinois	Morgan	17137	Midwest	168504	140547	34199	1.0052e+06	4.10967	0.139819
Illinois	Moultrie	17139	Midwest	120768	60424.5	14703	432162	4.10967	0.139819
Illinois	Ogle	17141	Midwest	433732	208514	51032	1.49997e+06	4.08595	0.139012
Illinois	Peoria	17143	Midwest	7964.44	752974	182578	5.36647e+06	4.12412	0.140311
Illinois	Perry	17145	Midwest	15585.2	89420.8	21297	625978	4.19875	0.14285
Illinois	Piatt	17147	Midwest	24175.9	67548	16456	483687	4.10476	0.139652
Illinois	Pike	17149	Midwest	256793	65802.8	15672	460643	4.19875	0.14285
Illinois	Pope	17151	Midwest	82168.5	16784.9	4194	123273	4.00212	0.13616
Illinois	Pulaski	17153	Midwest	54206.4	22175.7	5541	162865	4.00211	0.13616
Illinois	Putnam	17155	Midwest	7225.79	22521	5718	168068	3.93862	0.134
Illinois	Randolph	17157	Midwest	147970	135469	32264	948328	4.19875	0.14285
Illinois	Richland	17159	Midwest	45804.1	66541.8	15848	465816	4.19875	0.14285
Illinois	Rock Island	17161	Midwest	1.10614e+07	585817	144293	4.24117e+06	4.05992	0.138126
Illinois	St Clair	17163	Midwest	67328.6	91331.2	21752	639351	4.19875	0.14285
Illinois	Saline	17165	Midwest	87610.3	1.05223e+06	262426	7.71342e+06	4.00962	0.136415
Illinois	Sangamon	17167	Midwest	46430.1	98775.8	24035	706455	4.10967	0.139819
Illinois	Schuyler	17169	Midwest	144584	808183	196889	5.78711e+06	4.10476	0.139652
Illinois	Scott	17171	Midwest	95501.2	28669	6976	205044	4.10967	0.139819
Illinois	Shelby	17173	Midwest	304561	20458	4978	146317	4.10967	0.139819
Illinois	Stark	17175	Midwest	50811.9	21981.5	5457	160396	4.02812	0.137045
Illinois	Stephenson	17177	Midwest	418809	187385	44981	1.32212e+06	4.16587	0.141731
Illinois	Tazewell	17179	Midwest	107142	547539	133391	3.92073e+06	4.10476	0.139652
Illinois	Union	17181	Midwest	120106	67975.8	16985	499236	4.00211	0.13616
Illinois	Vermilion	17183	Midwest	126110	319252	77776	2.28605e+06	4.10476	0.139652
Illinois	Wabash	17185	Midwest	8622.71	48946.8	11550	339486	4.23782	0.144179
Illinois	Warren	17187	Midwest	292473	70811.2	17170	504674	4.12412	0.140311
Illinois	Washington	17189	Midwest	245104	58576.8	13951	410058	4.19875	0.14285
Illinois	Wayne	17191	Midwest	232122	69035.9	16442	483276	4.19875	0.14285
Illinois	White	17193	Midwest	15313.1	58467.6	13925	409294	4.19875	0.14285
Illinois	Whiteside	17195	Midwest	552585	233068	55947	1.64444e+06	4.16587	0.141731
Illinois	Will	17197	Midwest	49972	2.73989e+06	691017	2.03109e+07	3.96501	0.134898
Illinois	Williamson	17199	Midwest	208983	268569	67107	1.97246e+06	4.00211	0.13616
Illinois	Winnebago	17201	Midwest	139545	1.18619e+06	284740	8.36929e+06	4.16587	0.141731
Illinois	Woodford	17203	Midwest	187729	159600	38699	1.13747e+06	4.12413	0.140311
Indiana	Adams	18001	Midwest	464129	142684	35422	1.04115e+06	4.02812	0.137045
Indiana	Allen	18003	Midwest	390369	1.46599e+06	372210	1.09403e+07	3.93861	0.133999
Indiana	Bartholomew	18005	Midwest	7110.62	338756	82429	2.42282e+06	4.10967	0.139819
Indiana	Benton	18007	Midwest	18031	35537.6	8617	253277	4.12413	0.140311
Indiana	Blackford	18009	Midwest	18261.7	49600.9	12027	353507	4.12413	0.140311
Indiana	Boone	18011	Midwest	59210.3	270036	65786	1.93363e+06	4.10476	0.139652
Indiana	Brown	18013	Midwest	5032.36	61640.9	14999	440862	4.10967	0.139819
Indiana	Carroll	18015	Midwest	126657	82688.7	20050	589325	4.12412	0.140311
Indiana	Cass	18017	Midwest	12697.4	152686	37905	1.11413e+06	4.02812	0.137045
Indiana	Clark	18019	Midwest	27156.8	489877	116672	3.42931e+06	4.19875	0.14285
Indiana	Clay	18021	Midwest	24681.9	107488	26155	768768	4.10967	0.139819
Indiana	Clinton	18023	Midwest	16715	132202	32207	946653	4.10476	0.139652
Indiana	Crawford	18025	Midwest	48382.6	44238	10536	309682	4.19875	0.14285
Indiana	Daviess	18027	Midwest	120759	138870	33074	972136	4.19875	0.14285
Indiana	Dearborn	18029	Midwest	66995.4	109400	26652	783376	4.10476	0.139652
Indiana	Decatur	18031	Midwest	36203.4	175774	42822	1.25866e+06	4.10476	0.139652
Indiana	De Kalb	18033	Midwest	469909	209443	49629	1.45873e+06	4.22017	0.143578
Indiana	Delaware	18035	Midwest	34345.9	473645	115389	3.3916e+06	4.10476	0.139652
Indiana	Dubois	18037	Midwest	253960	178409	42491	1.24893e+06	4.19875	0.14285
Indiana	Elkhart	18039	Midwest	692651	862222	204310	6.00524e+06	4.22017	0.143578
Indiana	Fayette	18041	Midwest	2666.76	95037.6	23153	680531	4.10477	0.139652
Indiana	Floyd	18043	Midwest	15074	323178	76970	2.26236e+06	4.19875	0.14285
Indiana	Fountain	18045	Midwest	59087.3	67359.2	16410	482335	4.10476	0.139652
Indiana	Franklin	18047	Midwest	167058	93338.3	22739	668362	4.10477	0.139652
Indiana	Fulton	18049	Midwest	169497	80602.7	20010	588149	4.02812	0.137045
Indiana	Gibson	18051	Midwest	59359	142484	33622	988243	4.23782	0.144179
Indiana	Grant	18053	Midwest	9654.05	266992	66282	1.94821e+06	4.02812	0.137045
Indiana	Greene	18055	Midwest	241279	132249	32180	945859	4.10967	0.139819
Indiana	Hamilton	18057	Midwest	20321.6	1.32618e+06	323082	9.49627e+06	4.10476	0.139652
Indiana	Hancock	18059	Midwest	20018.8	307611	74940	2.20269e+06	4.10476	0.139652
Indiana	Harrison	18061	Midwest	355807	167324	39851	1.17133e+06	4.19875	0.14285
Indiana	Hendricks	18063	Midwest	44489.1	672188	163758	4.8133e+06	4.10476	0.139652
Indiana	Henry	18065	Midwest	174481	198043	48247	1.41811e+06	4.10476	0.139652
Indiana	Howard	18067	Midwest	25770.9	339461	82311	2.41935e+06	4.12412	0.140311
Indiana	Huntington	18069	Midwest	109421	145975	36239	1.06516e+06	4.02812	0.137045
Indiana	Jackson	18071	Midwest	131893	180772	43987	1.2929e+06	4.10967	0.139819
Indiana	Jasper	18073	Midwest	251253	134777	33459	983452	4.02812	0.137045
Indiana	Jay	18075	Midwest	106545	85047.1	20907	614514	4.06788	0.138397
Indiana	Jefferson	18077	Midwest	87648	131702	32047	941950	4.10967	0.139819
Indiana	Jennings	18079	Midwest	65932.8	113583	27638	812357	4.10967	0.139819
Indiana	Johnson	18081	Midwest	19852	631813	153922	4.52419e+06	4.10476	0.139652
Indiana	Knox	18083	Midwest	50616.6	155748	37094	1.0903e+06	4.19875	0.14285
Indiana	Kosciusko	18085	Midwest	283856	311190	79010	2.32232e+06	3.93861	0.133999
Indiana	Lagrange	18087	Midwest	884302	2.04579e+06	484766	1.42486e+07	4.22017	0.143578
Indiana	Lake	18089	Midwest	2398.08	432897	109911	3.23059e+06	3.93861	0.133999
Indiana	La Porte	18091	Midwest	180343	165523	39222	1.15284e+06	4.22017	0.143578
Indiana	Lawrence	18093	Midwest	222620	187503	45625	1.34104e+06	4.10967	0.139819
Indiana	Madison	18095	Midwest	52443.5	531403	129460	3.80519e+06	4.10476	0.139652
Indiana	Marion	18097	Midwest	21305.6	3.89522e+06	948952	2.78923e+07	4.10476	0.139652
Indiana	Marshall	18099	Midwest	123081	182988	46460	1.36559e+06	3.93861	0.133999
Indiana	Martin	18101	Midwest	41406.8	42768.5	10186	299395	4.19875	0.14285
Indiana	Miami	18103	Midwest	102573	144315	35827	1.05305e+06	4.02812	0.137045
Indiana	Monroe	18105	Midwest	51911	602970	146720	4.31251e+06	4.10967	0.139819
Indiana	Montgomery	18107	Midwest	10965	157611	38397	1.12859e+06	4.10476	0.139652
Indiana	Morgan	18109	Midwest	56761	286554	69810	2.05191e+06	4.10476	0.139652
Indiana	Newton	18111	Midwest	801.284	56558.9	14041	412704	4.02812	0.137045
Indiana	Noble	18113	Midwest	272760	192375	47384	1.39275e+06	4.05992	0.138126
Indiana	Ohio	18115	Midwest	5856.68	24021	5845	171801	4.10967	0.139819
Indiana	Orange	18117	Midwest	69332	81472.6	19404	570337	4.19875	0.14285
Indiana	Owen	18119	Midwest	84093	85452.3	20793	611164	4.10967	0.139819
Indiana	Parke	18121	Midwest	136370	69382.9	16903	496826	4.10477	0.139652
Indiana	Perry	18123	Midwest	92890.7	80467.8	18988	558110	4.23782	0.144179
Indiana	Pike	18125	Midwest	882.927	51779	12332	362472	4.19875	0.14285
Indiana	Porter	18127	Midwest	60872.4	684274	168544	4.95397e+06	4.05992	0.138126
Indiana	Posey	18129	Midwest	36602.9	107345	25566	751455	4.19875	0.14285
Indiana	Pulaski	18131	Midwest	51344.4	50424	12518	367939	4.02812	0.137045
Indiana	Putnam	18133	Midwest	9720.17	154380	37610	1.10546e+06	4.10476	0.139652
Indiana	Randolph	18135	Midwest	125357	102430	24954	733467	4.10477	0.139652
Indiana	Ripley	18137	Midwest	176844	117064	28485	837253	4.10967	0.139819
Indiana	Rush	18139	Midwest	109256	68381.3	16659	489654	4.10477	0.139652
Indiana	St Joseph	18141	Midwest	2111.33	86163.1	20417	600112	4.22017	0.143578
Indiana	Scott	18143	Midwest	13124.1	1.10959e+06	269994	7.93587e+06	4.10967	0.139819
Indiana	Shelby	18145	Midwest	33746.7	97911	23853	701106	4.10477	0.139652
Indiana	Spencer	18147	Midwest	115067	186441	44404	1.30516e+06	4.19875	0.14285
Indiana	Starke	18149	Midwest	2947.55	90367.5	22944	674388	3.93861	0.133999
Indiana	Steuben	18151	Midwest	73236.4	145262	34421	1.01173e+06	4.22017	0.143578
Indiana	Sullivan	18153	Midwest	25951.9	85066	20699	608401	4.10967	0.139819
Indiana	Switzerland	18155	Midwest	73141.4	43866.6	10674	313738	4.10967	0.139819
Indiana	Tippecanoe	18157	Midwest	9985.17	786760	191670	5.63371e+06	4.10476	0.139652
Indiana	Tipton	18159	Midwest	9345.92	62142.1	15139	444977	4.10477	0.139652
Indiana	Union	18161	Midwest	32550.7	29398.3	7162	210511	4.10477	0.139652
Indiana	Vanderburgh	18163	Midwest	1189.67	759554	180900	5.31715e+06	4.19875	0.14285
Indiana	Vermillion	18165	Midwest	8331.31	63570.5	15487	455206	4.10477	0.139652
Indiana	Vigo	18167	Midwest	8920.59	442533	107681	3.16504e+06	4.10967	0.139819
Indiana	Wabash	18169	Midwest	110102	126523	31410	923227	4.02812	0.137045
Indiana	Warren	18171	Midwest	20363.2	33650.9	8198	240962	4.10477	0.139652
Indiana	Warrick	18173	Midwest	3455.39	262443	62505	1.83719e+06	4.19875	0.14285
Indiana	Washington	18175	Midwest	225620	116675	27788	816766	4.19875	0.14285
Indiana	Wayne	18177	Midwest	154789	271645	66178	1.94515e+06	4.10476	0.139652
Indiana	Wells	18179	Midwest	45621.4	112844	28014	823409	4.02812	0.137045
Indiana	White	18181	Midwest	241814	97339.5	24165	710276	4.02812	0.137045
Indiana	Whitley	18183	Midwest	71362.9	133034	33777	992799	3.93861	0.133999
Iowa	Adair	19001	Midwest	188621	28634.6	7053	207307	4.05992	0.138127
Iowa	Adams	19003	Midwest	612398	15035.8	3663	107666	4.10477	0.139653
Iowa	Allamakee	19005	Midwest	1.55195e+06	58869.7	13804	405738	4.26469	0.145093
Iowa	Appanoose	19007	Midwest	609328	50747.2	12363	363383	4.10477	0.139652
Iowa	Audubon	19009	Midwest	605785	23187.2	5566	163600	4.16587	0.141731
Iowa	Benton	19011	Midwest	561542	106784	25633	753425	4.16587	0.141731
Iowa	Black Hawk	19013	Midwest	228648	564683	132409	3.89187e+06	4.26468	0.145093
Iowa	Boone	19015	Midwest	240898	110296	26476	778203	4.16587	0.141731
Iowa	Bremer	19017	Midwest	351206	105858	24822	729587	4.26468	0.145093
Iowa	Buchanan	19019	Midwest	400789	88133.2	21156	621833	4.16587	0.141731
Iowa	Buena Vista	19021	Midwest	260880	85728.7	20102	590853	4.26468	0.145093
Iowa	Butler	19023	Midwest	300929	62187.6	14582	428605	4.26469	0.145093
Iowa	Calhoun	19025	Midwest	442809	41576.4	9749	286550	4.26469	0.145093
Iowa	Carroll	19027	Midwest	1.75391e+06	84454.7	20273	595879	4.16587	0.141731
Iowa	Cass	19029	Midwest	202474	53290.5	13126	385809	4.05992	0.138126
Iowa	Cedar	19031	Midwest	452834	77281.1	18551	545265	4.16587	0.141731
Iowa	Cerro Gordo	19033	Midwest	70775.6	183369	42997	1.2638e+06	4.26468	0.145093
Iowa	Cherokee	19035	Midwest	527871	48318.9	11330	333020	4.26468	0.145093
Iowa	Chickasaw	19037	Midwest	602503	51329.7	12036	353771	4.26468	0.145093
Iowa	Clarke	19039	Midwest	730130	38482.2	9331	274264	4.12413	0.140311
Iowa	Clay	19041	Midwest	820123	68887.5	16153	474781	4.26469	0.145093
Iowa	Clayton	19043	Midwest	1.08352e+06	75271.7	17650	518782	4.26468	0.145093
Iowa	Clinton	19045	Midwest	972259	195388	46902	1.37858e+06	4.16587	0.141731
Iowa	Crawford	19047	Midwest	1.07199e+06	71315.6	17119	503175	4.16587	0.141731
Iowa	Dallas	19049	Midwest	341195	363326	87215	2.56349e+06	4.16587	0.141731
Iowa	Davis	19051	Midwest	584390	36905.9	8991	264270	4.10477	0.139652
Iowa	Decatur	19053	Midwest	216720	32604.2	7943	233467	4.10477	0.139652
Iowa	Delaware	19055	Midwest	3.09506e+06	71478	17158	504321	4.16587	0.141731
Iowa	Des Moines	19057	Midwest	38311.1	162161	39320	1.15572e+06	4.12412	0.140311
Iowa	Dickinson	19059	Midwest	325139	73237.4	17173	504762	4.26469	0.145093
Iowa	Dubuque	19061	Midwest	2.44033e+06	404127	97009	2.85136e+06	4.16587	0.141731
Iowa	Emmet	19063	Midwest	262808	40147.8	9414	276703	4.26469	0.145093
Iowa	Fayette	19065	Midwest	687937	84048.4	19708	579273	4.26469	0.145093
Iowa	Floyd	19067	Midwest	339265	67215.7	15761	463259	4.26468	0.145093
Iowa	Franklin	19069	Midwest	112937	43325	10159	298601	4.26469	0.145093
Iowa	Fremont	19071	Midwest	211179	28536.3	6952	204338	4.10477	0.139652
Iowa	Greene	19073	Midwest	459934	37363.7	8969	263624	4.16588	0.141731
Iowa	Grundy	19075	Midwest	378476	51331.9	12322	362178	4.16587	0.141731
Iowa	Guthrie	19077	Midwest	247640	44437.4	10667	313533	4.16587	0.141731
Iowa	Hamilton	19079	Midwest	47123.3	64264.6	15069	442920	4.26469	0.145093
Iowa	Hancock	19081	Midwest	127639	45943.5	10773	316648	4.26469	0.145093
Iowa	Hardin	19083	Midwest	575098	70849	17007	499883	4.16587	0.141731
Iowa	Harrison	19085	Midwest	730656	58859.6	14129	415290	4.16587	0.141731
Iowa	Henry	19087	Midwest	55480.7	82729.9	20060	589619	4.12412	0.140311
Iowa	Howard	19089	Midwest	846883	39316.2	9219	270972	4.26469	0.145093
Iowa	Humboldt	19091	Midwest	148467	40847.2	9578	281524	4.26469	0.145093
Iowa	Ida	19093	Midwest	695691	29238.7	6856	201517	4.26469	0.145093
Iowa	Iowa	19095	Midwest	606346	67145.5	16118	473753	4.16587	0.141731
Iowa	Jackson	19097	Midwest	1.60444e+06	80684.6	19368	569279	4.16587	0.141731
Iowa	Jasper	19099	Midwest	472743	154075	36985	1.08709e+06	4.16587	0.141731
Iowa	Jefferson	19101	Midwest	245029	75195.2	18233	535918	4.12413	0.140311
Iowa	Johnson	19103	Midwest	537225	621602	149213	4.38578e+06	4.16587	0.141731
Iowa	Jones	19105	Midwest	1.16639e+06	86166.9	20684	607960	4.16587	0.141731
Iowa	Keokuk	19107	Midwest	490919	39973	10149	298307	3.93862	0.133999
Iowa	Kossuth	19109	Midwest	253017	63842.3	14970	440010	4.26468	0.145093
Iowa	Lee	19111	Midwest	423656	140559	34243	1.0065e+06	4.10476	0.139652
Iowa	Linn	19113	Midwest	518832	934309	224277	6.59212e+06	4.16587	0.141731
Iowa	Louisa	19115	Midwest	30915.7	45127.1	11203	329287	4.02812	0.137045
Iowa	Lucas	19117	Midwest	476007	35261.3	8550	251308	4.12412	0.140311
Iowa	Lyon	19119	Midwest	3.33505e+06	50310.5	11797	346746	4.26469	0.145093
Iowa	Madison	19121	Midwest	621589	65080.4	16030	471166	4.05992	0.138126
Iowa	Mahaska	19123	Midwest	532578	87425.4	22197	652431	3.93861	0.133999
Iowa	Marion	19125	Midwest	444216	130388	33105	973047	3.93861	0.133999
Iowa	Marshall	19127	Midwest	100190	167251	40148	1.18006e+06	4.16587	0.141731
Iowa	Mills	19129	Midwest	5980.41	61789	15053	442449	4.10477	0.139652
Iowa	Mitchell	19131	Midwest	1.08692e+06	45077.7	10570	310681	4.26468	0.145093
Iowa	Monona	19133	Midwest	531226	36434.7	8746	257069	4.16587	0.141731
Iowa	Monroe	19135	Midwest	35648.8	32230	7815	229704	4.12412	0.140311
Iowa	Montgomery	19137	Midwest	203643	41503.3	10111	297190	4.10477	0.139652
Iowa	Muscatine	19139	Midwest	260572	174138	42892	1.26071e+06	4.05992	0.138126
Iowa	Obrien	19141	Midwest	365749	58903.8	13812	405973	4.26469	0.145093
Iowa	Osceola	19143	Midwest	971708	25754.5	6039	177503	4.26469	0.145093
Iowa	Page	19145	Midwest	430836	62651	15263	448622	4.10477	0.139652
Iowa	Palo Alto	19147	Midwest	505627	38633.8	9059	266269	4.26469	0.145093
Iowa	Plymouth	19149	Midwest	1.33375e+06	107005	25091	737494	4.26468	0.145093
Iowa	Pocahontas	19151	Midwest	264840	29170.4	6840	201046	4.26468	0.145093
Iowa	Polk	19153	Midwest	146190	2.00414e+06	481086	1.41404e+07	4.16587	0.141731
Iowa	Pottawattamie	19155	Midwest	653079	379643	93510	2.74852e+06	4.05992	0.138126
Iowa	Poweshiek	19157	Midwest	101368	77331.1	18563	545618	4.16587	0.141731
Iowa	Ringgold	19159	Midwest	962059	20642.9	5029	147816	4.10477	0.139653
Iowa	Sac	19161	Midwest	1.02905e+06	41776.9	9796	287931	4.26468	0.145093
Iowa	Scott	19163	Midwest	590541	701115	172692	5.07589e+06	4.05992	0.138126
Iowa	Shelby	19165	Midwest	290063	48228.3	11577	340280	4.16587	0.141731
Iowa	Sioux	19167	Midwest	9.6281e+06	148586	34841	1.02407e+06	4.26468	0.145093
Iowa	Story	19169	Midwest	163101	405172	97260	2.85874e+06	4.16587	0.141731
Iowa	Tama	19171	Midwest	3.24711e+06	71048.9	17055	501294	4.16587	0.141731
Iowa	Taylor	19173	Midwest	46804.6	25236.1	6148	180707	4.10477	0.139652
Iowa	Union	19175	Midwest	791019	51473.2	12481	366851	4.12413	0.140311
Iowa	Van Buren	19177	Midwest	508542	29406.6	7164	210570	4.10477	0.139652
Iowa	Wapello	19179	Midwest	65461.3	144786	35107	1.03189e+06	4.12413	0.140311
Iowa	Warren	19181	Midwest	339609	197332	50102	1.47264e+06	3.93861	0.133999
Iowa	Washington	19183	Midwest	360896	87661.7	22257	654195	3.93861	0.133999
Iowa	Wayne	19185	Midwest	710449	26623.5	6486	190641	4.10477	0.139652
Iowa	Webster	19187	Midwest	50091.5	156271	36643	1.07704e+06	4.26468	0.145093
Iowa	Winnebago	19189	Midwest	101580	45154.5	10588	311211	4.26469	0.145093
Iowa	Winneshiek	19191	Midwest	1.20216e+06	85852.4	20131	591706	4.26468	0.145093
Iowa	Woodbury	19193	Midwest	1.18528e+07	435219	102052	2.99959e+06	4.26468	0.145093
Iowa	Worth	19195	Midwest	182084	31818.8	7461	219299	4.26469	0.145093
Iowa	Wright	19197	Midwest	90921.4	54370.5	12749	374728	4.26469	0.145093
Kansas	Allen	20001	Southern_Plains	40465.2	50098.4	12518	367939	4.00211	0.13616
Kansas	Anderson	20003	Southern_Plains	622138	31456.6	7860	231027	4.00211	0.13616
Kansas	Atchison	20005	Southern_Plains	471728	68443.8	16301	479131	4.19875	0.14285
Kansas	Barber	20007	Southern_Plains	441821	18646.3	4583	134707	4.06858	0.138421
Kansas	Barton	20009	Southern_Plains	3.47082e+06	105784	26432	776909	4.00211	0.13616
Kansas	Bourbon	20011	Southern_Plains	299580	58734.9	14676	431368	4.00211	0.13616
Kansas	Brown	20013	Southern_Plains	353275	40358.4	9612	282523	4.19875	0.14285
Kansas	Butler	20015	Southern_Plains	3.21352e+06	267485	66836	1.96449e+06	4.00211	0.13616
Kansas	Chase	20017	Southern_Plains	219288	10637.6	2658	78126	4.00212	0.13616
Kansas	Chautauqua	20019	Southern_Plains	112644	12887.5	3328	97819.1	3.87243	0.131748
Kansas	Cherokee	20021	Southern_Plains	757818	77890	20114	591206	3.87243	0.131748
Kansas	Cheyenne	20023	Southern_Plains	226016	10765.7	2690	79066.5	4.00211	0.13616
Kansas	Clark	20025	Southern_Plains	981535	8000.26	1999	58756.1	4.00213	0.13616
Kansas	Clay	20027	Southern_Plains	565162	33657.2	8016	235612	4.19875	0.14285
Kansas	Cloud	20029	Southern_Plains	509195	37553.7	8944	262889	4.19876	0.14285
Kansas	Coffey	20031	Southern_Plains	644573	32929.4	8228	241844	4.00211	0.13616
Kansas	Comanche	20033	Southern_Plains	691646	7071.75	1767	51937	4.00212	0.13616
Kansas	Cowley	20035	Southern_Plains	4.31005e+06	136913	35356	1.03921e+06	3.87242	0.131748
Kansas	Crawford	20037	Southern_Plains	801117	156206	39031	1.14723e+06	4.00211	0.13616
Kansas	Decatur	20039	Southern_Plains	1.34113e+06	12084	2878	84592.4	4.19876	0.14285
Kansas	Dickinson	20041	Southern_Plains	1.56414e+06	75407.7	18842	553818	4.00211	0.13616
Kansas	Doniphan	20043	Southern_Plains	143323	32183.4	7665	225296	4.19875	0.14285
Kansas	Douglas	20045	Southern_Plains	291159	482770	120629	3.54562e+06	4.00211	0.13616
Kansas	Edwards	20047	Southern_Plains	2.27611e+06	11578.1	2893	85033.3	4.00212	0.13616
Kansas	Elk	20049	Southern_Plains	759507	9766.28	2522	74128.5	3.87243	0.131748
Kansas	Ellis	20051	Southern_Plains	934615	115137	28769	845600	4.00211	0.13616
Kansas	Ellsworth	20053	Southern_Plains	503639	25241.3	6307	185380	4.00211	0.13616
Kansas	Finney	20055	Southern_Plains	1.56072e+07	NA	NA	NA	NA	NA
Kansas	Ford	20057	Southern_Plains	2.48307e+07	132778	34288	1.00782e+06	3.87242	0.131748
Kansas	Franklin	20059	Southern_Plains	1.14834e+06	102682	25657	754130	4.00211	0.13616
Kansas	Geary	20061	Southern_Plains	11502.3	134603	33633	988567	4.00211	0.13616
Kansas	Gove	20063	Southern_Plains	1.94361e+06	10525.5	2630	77303	4.00211	0.13616
Kansas	Graham	20065	Southern_Plains	287093	10025.3	2505	73628.9	4.00211	0.13616
Kansas	Grant	20067	Southern_Plains	5.78742e+06	30087.9	7518	220975	4.00211	0.13616
Kansas	Gray	20069	Southern_Plains	7.15449e+06	23996.6	5996	176239	4.00211	0.13616
Kansas	Greeley	20071	Southern_Plains	1.53351e+06	4934.64	1233	36241.3	4.00214	0.136161
Kansas	Greenwood	20073	Southern_Plains	63475.6	24388.9	6094	179119	4.00212	0.13616
Kansas	Hamilton	20075	Southern_Plains	1.25541e+06	10485.5	2620	77009	4.00211	0.13616
Kansas	Harper	20077	Southern_Plains	1.28622e+06	22714.9	5583	164100	4.06858	0.138421
Kansas	Harvey	20079	Southern_Plains	895442	137725	34413	1.01149e+06	4.00211	0.13616
Kansas	Haskell	20081	Southern_Plains	1.22682e+07	16132.5	4031	118482	4.00211	0.13616
Kansas	Hodgeman	20083	Southern_Plains	1.03138e+06	7399.95	1849	54347.2	4.00213	0.136161
Kansas	Jackson	20085	Southern_Plains	682241	55931.6	13321	391541	4.19875	0.14285
Kansas	Jefferson	20087	Southern_Plains	32610.8	79734.3	18990	558169	4.19875	0.14285
Kansas	Jewell	20089	Southern_Plains	835666	11987.4	2855	83916.3	4.19875	0.14285
Kansas	Johnson	20091	Southern_Plains	527056	2.48265e+06	591284	1.73795e+07	4.19875	0.14285
Kansas	Kearny	20093	Southern_Plains	1.32237e+06	15768.3	3940	115807	4.00211	0.13616
Kansas	Kingman	20095	Southern_Plains	745430	28319.1	7313	214949	3.87243	0.131748
Kansas	Kiowa	20097	Southern_Plains	655185	10175.5	2501	73511.3	4.06858	0.138421
Kansas	Labette	20099	Southern_Plains	2.11869e+06	78037.1	20152	592323	3.87242	0.131748
Kansas	Lane	20101	Southern_Plains	660341	6187.27	1546	45441.2	4.00212	0.13616
Kansas	Leavenworth	20103	Southern_Plains	636701	340233	81032	2.38175e+06	4.19875	0.14285
Kansas	Lincoln	20105	Southern_Plains	42306.4	12210.4	3051	89677.3	4.00211	0.13616
Kansas	Linn	20107	Southern_Plains	712363	38804.4	9696	284992	4.00211	0.13616
Kansas	Logan	20109	Southern_Plains	639602	11342	2834	83299.1	4.00212	0.13616
Kansas	Lyon	20111	Southern_Plains	75665.2	133446	33344	980072	4.00211	0.13616
Kansas	Mcpherson	20113	Southern_Plains	1.05913e+06	38812.5	9698	285051	4.00211	0.13616
Kansas	Marion	20115	Southern_Plains	1.55321e+06	114752	28673	842779	4.00211	0.13616
Kansas	Marshall	20117	Southern_Plains	655256	50267.5	11972	351890	4.19875	0.14285
Kansas	Meade	20119	Southern_Plains	1.56352e+06	17049	4260	125213	4.00211	0.13616
Kansas	Miami	20121	Southern_Plains	472976	133722	33413	982100	4.00211	0.13616
Kansas	Mitchell	20123	Southern_Plains	489088	25994.5	6191	181971	4.19875	0.14285
Kansas	Montgomery	20125	Southern_Plains	688626	125420	32388	951973	3.87242	0.131748
Kansas	Morris	20127	Southern_Plains	2.12218e+06	21875.5	5466	160661	4.00211	0.13616
Kansas	Morton	20129	Southern_Plains	248207	10981.8	2744	80653.7	4.00213	0.13616
Kansas	Nemaha	20131	Southern_Plains	1.08215e+06	42399	10098	296808	4.19875	0.14285
Kansas	Neosho	20133	Southern_Plains	794243	64145.8	16028	471107	4.00211	0.13616
Kansas	Ness	20135	Southern_Plains	718594	11518.1	2878	84592.4	4.00212	0.13616
Kansas	Norton	20137	Southern_Plains	1.01048e+06	22824.4	5436	159779	4.19875	0.14285
Kansas	Osage	20139	Southern_Plains	675293	63353.4	15830	465287	4.00211	0.13616
Kansas	Osborne	20141	Southern_Plains	466714	14231.5	3556	104521	4.00211	0.13616
Kansas	Ottawa	20143	Southern_Plains	1.13799e+06	23348.3	5834	171477	4.00212	0.13616
Kansas	Pawnee	20145	Southern_Plains	2.6136e+06	26694.1	6670	196050	4.00211	0.13616
Kansas	Phillips	20147	Southern_Plains	65907.4	22673.3	5400	158721	4.19875	0.14285
Kansas	Pottawatomie	20149	Southern_Plains	1.07984e+06	100652	23972	704603	4.19875	0.14285
Kansas	Pratt	20151	Southern_Plains	1.80374e+06	36838.4	9513	279613	3.87243	0.131748
Kansas	Rawlins	20153	Southern_Plains	49666.2	9945.24	2485	73041	4.00211	0.13616
Kansas	Reno	20155	Southern_Plains	1.44525e+06	250884	62688	1.84257e+06	4.00211	0.13616
Kansas	Republic	20157	Southern_Plains	1.05144e+06	19629.2	4675	137411	4.19875	0.14285
Kansas	Rice	20159	Southern_Plains	1.30773e+06	38412.3	9598	282112	4.00211	0.13616
Kansas	Riley	20161	Southern_Plains	50526.6	310632	73982	2.17454e+06	4.19875	0.14285
Kansas	Rooks	20163	Southern_Plains	777458	20278.7	5067	148933	4.00211	0.13616
Kansas	Rush	20165	Southern_Plains	375475	12266.5	3065	90088.8	4.00211	0.13616
Kansas	Russell	20167	Southern_Plains	156295	27730.7	6929	203662	4.00211	0.13616
Kansas	Saline	20169	Southern_Plains	110816	218231	54529	1.60276e+06	4.00211	0.13616
Kansas	Scott	20171	Southern_Plains	8.96213e+06	19782.5	4943	145288	4.00211	0.13616
Kansas	Sedgwick	20173	Southern_Plains	331650	2.05424e+06	513289	1.5087e+07	4.00211	0.13616
Kansas	Seward	20175	Southern_Plains	1.38815e+07	87800.7	22199	652490	3.95516	0.134562
Kansas	Shawnee	20177	Southern_Plains	41097.7	748104	178173	5.237e+06	4.19875	0.14285
Kansas	Sheridan	20179	Southern_Plains	3.04964e+06	10129.3	2531	74393.1	4.00211	0.13616
Kansas	Sherman	20181	Southern_Plains	640371	23804.6	5948	174828	4.00211	0.13616
Kansas	Smith	20183	Southern_Plains	527595	15266.7	3636	106872	4.19875	0.14285
Kansas	Stafford	20185	Southern_Plains	1.61489e+06	16836.9	4207	123655	4.00211	0.13616
Kansas	Stanton	20187	Southern_Plains	263960	8120.33	2029	59637.9	4.00213	0.13616
Kansas	Stevens	20189	Southern_Plains	2.50571e+06	22303.8	5573	163806	4.00211	0.13616
Kansas	Sumner	20191	Southern_Plains	1.93767e+06	89445.3	23098	678914	3.87242	0.131748
Kansas	Thomas	20193	Southern_Plains	794105	31336.5	7830	230145	4.00211	0.13616
Kansas	Trego	20195	Southern_Plains	588939	11398	2848	83710.6	4.00212	0.13616
Kansas	Wabaunsee	20197	Southern_Plains	1.03395e+06	27370.5	6839	201017	4.00211	0.13616
Kansas	Wallace	20199	Southern_Plains	56856	6107.23	1526	44853.4	4.00212	0.13616
Kansas	Washington	20201	Southern_Plains	1.30611e+06	22950.4	5466	160661	4.19875	0.14285
Kansas	Wichita	20203	Southern_Plains	4.4333e+06	8524.49	2130	62606.6	4.00211	0.13616
Kansas	Wilson	20205	Southern_Plains	341603	34866.4	8712	256070	4.00211	0.13616
Kansas	Woodson	20207	Southern_Plains	3620.14	12586.6	3145	92440.2	4.00211	0.13616
Kansas	Wyandotte	20209	Southern_Plains	125759	694108	165313	4.85901e+06	4.19875	0.14285
Kentucky	Adair	21001	Southeast	440570	81010.7	19294	567104	4.19875	0.14285
Kentucky	Allen	21003	Southeast	1.54044e+06	83728.1	20921	614926	4.00211	0.13616
Kentucky	Anderson	21005	Southeast	218038	94547.5	22518	661866	4.19875	0.14285
Kentucky	Ballard	21007	Southeast	1038.89	32100.9	8021	235759	4.00211	0.13616
Kentucky	Barren	21009	Southeast	1.01596e+06	175352	43815	1.28784e+06	4.00211	0.13616
Kentucky	Bath	21011	Southeast	326311	51972.2	12378	363824	4.19875	0.14285
Kentucky	Bell	21013	Southeast	0.396778	112963	26904	790783	4.19875	0.14285
Kentucky	Boone	21015	Southeast	41773.8	536768	130611	3.83902e+06	4.10967	0.139819
Kentucky	Bourbon	21017	Southeast	1.02009e+06	84529.3	20132	591735	4.19875	0.14285
Kentucky	Boyd	21019	Southeast	9983.08	196274	47759	1.40377e+06	4.10967	0.139819
Kentucky	Boyle	21021	Southeast	756131	126957	29958	880548	4.23782	0.144179
Kentucky	Bracken	21023	Southeast	110541	34015.7	8277	243284	4.10967	0.139819
Kentucky	Breathitt	21025	Southeast	8264.05	54294.1	12931	380078	4.19875	0.14285
Kentucky	Breckinridge	21027	Southeast	414469	84609	20151	592294	4.19875	0.14285
Kentucky	Bullitt	21029	Southeast	1219.88	337093	80284	2.35977e+06	4.19875	0.14285
Kentucky	Butler	21031	Southeast	1728.63	51219	12798	376169	4.00211	0.13616
Kentucky	Caldwell	21033	Southeast	1997.52	50734.7	12677	372612	4.00211	0.13616
Kentucky	Calloway	21035	Southeast	105672	155542	38865	1.14235e+06	4.00211	0.13616
Kentucky	Campbell	21037	Southeast	3599.43	380337	92547	2.72021e+06	4.10967	0.139819
Kentucky	Carlisle	21039	Southeast	0	19322.2	4828	141908	4.00211	0.13616
Kentucky	Carroll	21041	Southeast	76431.8	44088.5	10728	315326	4.10967	0.139819
Kentucky	Carter	21043	Southeast	136201	111754	27193	799277	4.10967	0.139819
Kentucky	Casey	21045	Southeast	293023	66315.1	15794	464229	4.19875	0.14285
Kentucky	Christian	21047	Southeast	353505	285158	71252	2.09429e+06	4.00211	0.13616
Kentucky	Clark	21049	Southeast	493648	150903	35940	1.05638e+06	4.19875	0.14285
Kentucky	Clay	21051	Southeast	30620.8	85121.3	20273	595879	4.19875	0.14285
Kentucky	Clinton	21053	Southeast	54487.2	40977.6	10239	300952	4.00211	0.13616
Kentucky	Crittenden	21055	Southeast	920.583	36103	9021	265152	4.00211	0.13616
Kentucky	Cumberland	21057	Southeast	80961.5	26798.1	6696	196814	4.00211	0.13616
Kentucky	Daviess	21059	Southeast	2294.68	422168	100546	2.95532e+06	4.19875	0.14285
Kentucky	Edmonson	21061	Southeast	1150.71	49017.8	12248	360003	4.00211	0.13616
Kentucky	Elliott	21063	Southeast	5151.63	30855.4	7508	220681	4.10967	0.139819
Kentucky	Estill	21065	Southeast	67479.9	59735.6	14227	418171	4.19875	0.14285
Kentucky	Fayette	21067	Southeast	10944.7	1.35281e+06	322193	9.47014e+06	4.19875	0.14285
Kentucky	Fleming	21069	Southeast	844059	59294.3	14428	424079	4.10967	0.139819
Kentucky	Floyd	21071	Southeast	7375.82	152251	36261	1.06581e+06	4.19875	0.14285
Kentucky	Franklin	21073	Southeast	287715	212054	50504	1.48445e+06	4.19875	0.14285
Kentucky	Fulton	21075	Southeast	527.109	24024.6	6204	182353	3.87243	0.131748
Kentucky	Gallatin	21077	Southeast	2319.95	35939	8745	257040	4.10967	0.139819
Kentucky	Garrard	21079	Southeast	825812	73465.6	17497	514285	4.19875	0.14285
Kentucky	Grant	21081	Southeast	2359.66	102742	25000	734819	4.10967	0.139819
Kentucky	Graves	21083	Southeast	2865.8	148770	37173	1.09262e+06	4.00211	0.13616
Kentucky	Grayson	21085	Southeast	575410	110276	26264	771971	4.19875	0.14285
Kentucky	Green	21087	Southeast	379615	46455	11064	325202	4.19875	0.14285
Kentucky	Greenup	21089	Southeast	12291.1	145856	35491	1.04318e+06	4.10967	0.139819
Kentucky	Hancock	21091	Southeast	951.594	36856.7	8778	258010	4.19875	0.14285
Kentucky	Hardin	21093	Southeast	320311	454414	108226	3.18106e+06	4.19875	0.14285
Kentucky	Harlan	21095	Southeast	1279.61	112212	26725	785522	4.19875	0.14285
Kentucky	Harrison	21097	Southeast	407509	76974	18730	550526	4.10967	0.139819
Kentucky	Hart	21099	Southeast	389213	78777	18762	551467	4.19875	0.14285
Kentucky	Henderson	21101	Southeast	11624.8	193096	45989	1.35174e+06	4.19875	0.14285
Kentucky	Henry	21103	Southeast	343315	67154.9	15994	470108	4.19875	0.14285
Kentucky	Hickman	21105	Southeast	4842.39	18101.6	4523	132943	4.00212	0.13616
Kentucky	Hopkins	21107	Southeast	72914.7	181572	45369	1.33352e+06	4.00211	0.13616
Kentucky	Jackson	21109	Southeast	101340	56347.2	13420	394451	4.19875	0.14285
Kentucky	Jefferson	21111	Southeast	502.694	3.23462e+06	770377	2.26435e+07	4.19875	0.14285
Kentucky	Jessamine	21113	Southeast	252109	223714	53281	1.56608e+06	4.19875	0.14285
Kentucky	Johnson	21115	Southeast	2634.09	94770	22571	663424	4.19875	0.14285
Kentucky	Kenton	21117	Southeast	61889.1	679780	165410	4.86186e+06	4.10967	0.139819
Kentucky	Knott	21119	Southeast	1713.34	64177.9	15285	449268	4.19875	0.14285
Kentucky	Knox	21121	Southeast	29510.2	132193	31484	925402	4.19875	0.14285
Kentucky	Larue	21123	Southeast	229673	59668.5	14211	417701	4.19875	0.14285
Kentucky	Laurel	21125	Southeast	257894	253180	60299	1.77235e+06	4.19875	0.14285
Kentucky	Lawrence	21127	Southeast	17496.5	64665.6	15735	462495	4.10967	0.139819
Kentucky	Lee	21129	Southeast	952.75	27669.8	6590	193698	4.19875	0.14285
Kentucky	Leslie	21131	Southeast	0	43687.7	10309	303010	4.23783	0.144179
Kentucky	Letcher	21133	Southeast	1537.5	93749.7	22328	656282	4.19875	0.14285
Kentucky	Lewis	21135	Southeast	118685	54897	13358	392629	4.10967	0.139819
Kentucky	Lincoln	21137	Southeast	1.11233e+06	102861	24498	720064	4.19875	0.14285
Kentucky	Livingston	21139	Southeast	8103.91	37075.6	9264	272295	4.00211	0.13616
Kentucky	Logan	21141	Southeast	438923	108113	27014	794016	4.00211	0.13616
Kentucky	Lyon	21143	Southeast	35517.7	32469.1	8113	238463	4.00211	0.13616
Kentucky	Mccracken	21145	Southeast	0	125310	31311	920317	4.00211	0.13616
Kentucky	Mccreary	21147	Southeast	0	46004.2	11495	337870	4.00211	0.13616
Kentucky	Mclean	21149	Southeast	606.429	72323.5	17225	506290	4.19875	0.14285
Kentucky	Madison	21151	Southeast	1.28781e+06	274586	65397	1.9222e+06	4.19875	0.14285
Kentucky	Magoffin	21153	Southeast	15855.4	73154.9	17423	512110	4.19875	0.14285
Kentucky	Marion	21155	Southeast	878796	38708.3	9219	270972	4.19876	0.14285
Kentucky	Marshall	21157	Southeast	375681	365096	91226	2.68138e+06	4.00211	0.13616
Kentucky	Martin	21159	Southeast	8743.41	52648.2	12539	368556	4.19875	0.14285
Kentucky	Mason	21161	Southeast	350585	79382.3	19316	567751	4.10967	0.139819
Kentucky	Meade	21163	Southeast	278591	119057	28094	825760	4.23782	0.144179
Kentucky	Menifee	21165	Southeast	52179.9	27149.1	6466	190054	4.19875	0.14285
Kentucky	Mercer	21167	Southeast	981703	90642.7	21588	634531	4.19875	0.14285
Kentucky	Metcalfe	21169	Southeast	402036	40337.3	10079	296250	4.00211	0.13616
Kentucky	Monroe	21171	Southeast	842413	42466.4	10611	311887	4.00211	0.13616
Kentucky	Montgomery	21173	Southeast	599601	117380	27956	821704	4.19875	0.14285
Kentucky	Morgan	21175	Southeast	118608	55469.7	13211	388308	4.19875	0.14285
Kentucky	Muhlenberg	21177	Southeast	2573.4	123757	30923	908912	4.00211	0.13616
Kentucky	Nelson	21179	Southeast	626422	193295	45612	1.34066e+06	4.23782	0.144179
Kentucky	Nicholas	21181	Southeast	297823	29330.7	7137	209776	4.10967	0.139819
Kentucky	Ohio	21183	Southeast	144867	101341	24136	709424	4.19875	0.14285
Kentucky	Oldham	21185	Southeast	1099.42	279171	66489	1.9543e+06	4.19875	0.14285
Kentucky	Owen	21187	Southeast	3377.77	44339.2	10789	317119	4.10967	0.139819
Kentucky	Owsley	21189	Southeast	4207.84	18541.7	4416	129798	4.19875	0.14285
Kentucky	Pendleton	21191	Southeast	81573.8	59828.6	14558	427900	4.10967	0.139819
Kentucky	Perry	21193	Southeast	1279.06	111179	26479	778291	4.19875	0.14285
Kentucky	Pike	21195	Southeast	13994.4	247147	58862	1.73012e+06	4.19875	0.14285
Kentucky	Powell	21197	Southeast	1508.81	51732.8	12321	362148	4.19875	0.14285
Kentucky	Pulaski	21199	Southeast	637623	270219	64357	1.89163e+06	4.19875	0.14285
Kentucky	Robertson	21201	Southeast	74239.1	8761.83	2132	62665.4	4.10968	0.139819
Kentucky	Rockcastle	21203	Southeast	118686	70358.5	16757	492535	4.19875	0.14285
Kentucky	Rowan	21205	Southeast	63186.1	100942	24562	721945	4.10967	0.139819
Kentucky	Russell	21207	Southeast	579803	70993.4	17739	521398	4.00211	0.13616
Kentucky	Scott	21209	Southeast	3254.22	230050	54790	1.61043e+06	4.19875	0.14285
Kentucky	Shelby	21211	Southeast	541394	199420	47495	1.39601e+06	4.19875	0.14285
Kentucky	Simpson	21213	Southeast	144794	72458.2	18105	532156	4.00211	0.13616
Kentucky	Spencer	21215	Southeast	1846.08	77555.1	18471	542914	4.19875	0.14285
Kentucky	Taylor	21217	Southeast	308366	107328	25562	751338	4.19875	0.14285
Kentucky	Todd	21219	Southeast	296183	48825.7	12200	358592	4.00211	0.13616
Kentucky	Trigg	21221	Southeast	392624	57726.4	14424	423961	4.00211	0.13616
Kentucky	Trimble	21223	Southeast	7347.64	35199.3	8565	251749	4.10967	0.139819
Kentucky	Union	21225	Southeast	5304.07	61469.7	14640	430310	4.19875	0.14285
Kentucky	Warren	21227	Southeast	555448	516252	128995	3.79152e+06	4.00211	0.13616
Kentucky	Washington	21229	Southeast	630046	50128.9	11939	350920	4.19875	0.14285
Kentucky	Wayne	21231	Southeast	2427.3	82527.5	20621	606108	4.00211	0.13616
Kentucky	Webster	21233	Southeast	188033	52311.6	13071	384193	4.00211	0.13616
Kentucky	Whitley	21235	Southeast	91610	144592	36129	1.06193e+06	4.00211	0.13616
Kentucky	Wolfe	21237	Southeast	21720.4	30419.9	7245	212951	4.19875	0.14285
Kentucky	Woodford	21239	Southeast	418062	110830	26396	775851	4.19875	0.14285
Louisiana	Acadia	22001	Southeast	NA	248511	62514	1.83746e+06	3.97528	0.135247
Louisiana	Allen	22003	Southeast	77465.9	101890	25631	753366	3.97528	0.135247
Louisiana	Ascension	22005	Southeast	34396.8	489071	123028	3.61613e+06	3.97528	0.135247
Louisiana	Assumption	22007	Southeast	6956.41	89761.8	22580	663689	3.97528	0.135247
Louisiana	Avoyelles	22009	Southeast	178409	161651	40871	1.20131e+06	3.95516	0.134562
Louisiana	Beauregard	22011	Southeast	11137.4	146477	36847	1.08304e+06	3.97528	0.135247
Louisiana	Bienville	22013	Southeast	32484.7	53944.5	13639	400888	3.95516	0.134563
Louisiana	Bossier	22015	Southeast	167503	502535	127058	3.73459e+06	3.95516	0.134562
Louisiana	Caddo	22017	Southeast	498249	973104	246034	7.23162e+06	3.95516	0.134562
Louisiana	Calcasieu	22019	Southeast	262832	804318	202330	5.94704e+06	3.97528	0.135247
Louisiana	Caldwell	22021	Southeast	40964.7	39342	9947	292370	3.95516	0.134562
Louisiana	Cameron	22023	Southeast	150490	25794.6	6926	203574	3.72431	0.126709
Louisiana	Catahoula	22025	Southeast	48594.1	38891.1	9833	289019	3.95516	0.134563
Louisiana	Claiborne	22027	Southeast	164492	63290.5	16002	470343	3.95516	0.134562
Louisiana	Concordia	22029	Southeast	42427.7	78506	19849	583417	3.95516	0.134562
Louisiana	De Soto	22031	Southeast	NA	108386	27265	801394	3.97528	0.135247
Louisiana	East Baton Rouge	22033	Southeast	5240.76	1.75454e+06	443607	1.30388e+07	3.95516	0.134562
Louisiana	East Carroll	22035	Southeast	2250.25	28212.2	7133	209659	3.95517	0.134563
Louisiana	East Feliciana	22037	Southeast	0	76761.8	19408	570455	3.95516	0.134562
Louisiana	Evangeline	22039	Southeast	101181	133669	33625	988332	3.97528	0.135247
Louisiana	Franklin	22041	Southeast	NA	80135.5	20261	595527	3.95516	0.134562
Louisiana	Grant	22043	Southeast	56891.5	88287.1	22322	656105	3.95516	0.134562
Louisiana	Iberia	22045	Southeast	25596.2	286224	72001	2.11631e+06	3.97528	0.135247
Louisiana	Iberville	22047	Southeast	43974.2	130866	32920	967610	3.97528	0.135247
Louisiana	Jackson	22049	Southeast	37235.7	62859.4	15893	467139	3.95516	0.134562
Louisiana	Jefferson	22051	Southeast	4300.85	1.72762e+06	436296	1.28239e+07	3.95975	0.134718
Louisiana	Jefferson Davis	22053	Southeast	108674	125186	31491	925607	3.97528	0.135247
Louisiana	Lafayette	22055	Southeast	13280.7	390380	98202	2.88643e+06	3.97528	0.135247
Louisiana	Lafourche	22057	Southeast	136067	59347	14929	438805	3.97528	0.135247
Louisiana	La Salle	22059	Southeast	25618.7	955306	241534	7.09935e+06	3.95516	0.134562
Louisiana	Lincoln	22061	Southeast	478943	187732	47465	1.39513e+06	3.95516	0.134562
Louisiana	Livingston	22063	Southeast	31214	545962	138038	4.05732e+06	3.95516	0.134562
Louisiana	Madison	22065	Southeast	15844.6	44863.4	11343	333402	3.95516	0.134563
Louisiana	Morehouse	22067	Southeast	97542.1	101596	25687	755012	3.95516	0.134562
Louisiana	Natchitoches	22069	Southeast	480217	154402	39038	1.14743e+06	3.95516	0.134562
Louisiana	Orleans	22071	Southeast	NA	1.5486e+06	391538	1.15084e+07	3.95516	0.134562
Louisiana	Ouachita	22073	Southeast	45339.6	616044	155757	4.57813e+06	3.95516	0.134562
Louisiana	Plaquemines	22075	Southeast	61553.5	92420.3	23367	686821	3.95516	0.134562
Louisiana	Pointe Coupee	22077	Southeast	233468	88298.9	22212	652872	3.97528	0.135247
Louisiana	Rapides	22079	Southeast	246126	521883	131282	3.85874e+06	3.97528	0.135247
Louisiana	Red River	22081	Southeast	378009	33694.1	8519	250397	3.95517	0.134563
Louisiana	Richland	22083	Southeast	135139	80744.6	20415	600053	3.95516	0.134562
Louisiana	Sabine	22085	Southeast	0	95442.5	24009	705691	3.97528	0.135247
Louisiana	St Bernard	22087	Southeast	NA	182365	46108	1.35524e+06	3.95516	0.134562
Louisiana	St Charles	22089	Southeast	NA	208330	52673	1.5482e+06	3.95516	0.134562
Louisiana	St Helena	22091	Southeast	NA	41074.3	10385	305244	3.95516	0.134562
Louisiana	St James	22093	Southeast	NA	84768.9	21324	626771	3.97528	0.135247
Louisiana	St John The Baptist	22095	Southeast	NA	171413	43339	1.27385e+06	3.95516	0.134562
Louisiana	St Landry	22097	Southeast	NA	331725	83447	2.45274e+06	3.97528	0.135247
Louisiana	St Martin	22099	Southeast	NA	215146	54121	1.59077e+06	3.97528	0.135247
Louisiana	St Mary	22101	Southeast	NA	201435	50672	1.48939e+06	3.97528	0.135247
Louisiana	St Tammany	22103	Southeast	NA	1.01181e+06	255820	7.51926e+06	3.95516	0.134562
Louisiana	Tangipahoa	22105	Southeast	224620	523355	132322	3889309	3.95516	0.134562
Louisiana	Tensas	22107	Southeast	691.705	18126.5	4583	134707	3.95517	0.134563
Louisiana	Terrebonne	22109	Southeast	42559.6	444003	111691	3.28291e+06	3.97528	0.135247
Louisiana	Union	22111	Southeast	0	88809.2	22454	659985	3.95516	0.134562
Louisiana	Vermilion	22113	Southeast	225226	238266	59937	1.76171e+06	3.97528	0.135247
Louisiana	Vernon	22115	Southeast	62272.1	200827	50519	1.48489e+06	3.97528	0.135247
Louisiana	Washington	22117	Southeast	121739	184346	46609	1.36997e+06	3.95516	0.134562
Louisiana	Webster	22119	Southeast	46663.1	155335	39274	1.15437e+06	3.95516	0.134562
Louisiana	West Baton Rouge	22121	Southeast	9888.65	104180	26207	770296	3.97528	0.135247
Louisiana	West Carroll	22123	Southeast	74189.4	43407.9	10975	322586	3.95516	0.134562
Louisiana	West Feliciana	22125	Southeast	NA	60818.5	15377	451972	3.95516	0.134562
Louisiana	Winn	22127	Southeast	36949.9	56697.2	14335	421345	3.95516	0.134562
Maine	Androscoggin	23001	Northeast	NA	416298	107569	3.16175e+06	3.87006	0.131667
Maine	Aroostook	23003	Northeast	NA	261565	67595	1.9868e+06	3.8696	0.131651
Maine	Cumberland	23005	Northeast	NA	1.13139e+06	292344	8.5928e+06	3.87006	0.131667
Maine	Franklin	23007	Northeast	NA	115515	29852	877433	3.8696	0.131651
Maine	Hancock	23009	Northeast	NA	211268	54597	1.60476e+06	3.8696	0.131651
Maine	Kennebec	23011	Northeast	NA	471816	121929	3.58383e+06	3.8696	0.131651
Maine	Knox	23013	Northeast	NA	154295	39869	1.17186e+06	3.87006	0.131667
Maine	Lincoln	23015	Northeast	NA	132317	34190	1.00494e+06	3.87006	0.131667
Maine	Oxford	23017	Northeast	NA	222231	57430	1.68803e+06	3.8696	0.131651
Maine	Penobscot	23019	Northeast	NA	585044	151190	4.44389e+06	3.8696	0.131651
Maine	Piscataquis	23021	Northeast	NA	65013.1	16801	493828	3.8696	0.131651
Maine	Sagadahoc	23023	Northeast	NA	137089	35423	1.04118e+06	3.87006	0.131667
Maine	Somerset	23025	Northeast	NA	195109	50421	1.48201e+06	3.8696	0.131651
Maine	Waldo	23027	Northeast	NA	154010	39800	1.16983e+06	3.8696	0.131651
Maine	Washington	23029	Northeast	NA	122047	31540	927048	3.8696	0.131651
Maine	York	23031	Northeast	NA	791477	204513	6.0112e+06	3.87006	0.131667
Maryland	Allegany	24001	Northeast	1600.44	287551	71386	2.09823e+06	4.02812	0.137045
Maryland	Anne Arundel	24003	Northeast	10736.9	2.35732e+06	571592	1.68007e+07	4.12412	0.140311
Maryland	Baltimore	24005	Northeast	63077.1	3.33771e+06	828603	2.43549e+07	4.02812	0.137045
Maryland	Calvert	24009	Northeast	1902.55	135901	33108	973136	4.10477	0.139652
Maryland	Caroline	24011	Northeast	56444	691286	167620	4.92681e+06	4.12412	0.140311
Maryland	Carroll	24013	Northeast	44404.6	413176	102573	3.0149e+06	4.02812	0.137045
Maryland	Cecil	24015	Northeast	32611.8	642288	159451	4.68671e+06	4.02812	0.137045
Maryland	Charles	24017	Northeast	6703.34	131948	32145	944830	4.10476	0.139652
Maryland	Dorchester	24019	Northeast	2481.3	1.03013e+06	250959	7.37638e+06	4.10476	0.139652
Maryland	Frederick	24021	Northeast	148968	117867	29261	860062	4.02812	0.137045
Maryland	Garrett	24023	Northeast	182101	1.03883e+06	251890	7.40374e+06	4.12412	0.140311
Maryland	Harford	24025	Northeast	114819	1.28648e+06	319374	9.38728e+06	4.02812	0.137045
Maryland	Howard	24027	Northeast	10939.5	78294.6	19437	571307	4.02812	0.137045
Maryland	Kent	24029	Northeast	29691.1	4.22245e+06	1048244	3.08108e+07	4.02812	0.137045
Maryland	Montgomery	24031	Northeast	9660.35	3.74801e+06	908801	2.67122e+07	4.12412	0.140311
Maryland	Prince Georges	24033	Northeast	859.574	203871	49667	1.45985e+06	4.10476	0.139652
Maryland	Queen Annes	24035	Northeast	14712.9	452813	112413	3.30413e+06	4.02812	0.137045
Maryland	St Marys	24037	Northeast	10120.3	151958	37020	1.08812e+06	4.10476	0.139652
Maryland	Somerset	24039	Northeast	1349.8	106367	25913	761655	4.10477	0.139652
Maryland	Talbot	24041	Northeast	5364.82	616897	150288	4.41738e+06	4.10476	0.139652
Maryland	Washington	24043	Northeast	251812	412331	102363	3.00873e+06	4.02812	0.137045
Maryland	Wicomico	24045	Northeast	7570.64	211711	51577	1.51599e+06	4.10476	0.139652
Maryland	Worcester	24047	Northeast	3777.1	2.50325e+06	609841	1.79249e+07	4.10476	0.139652
Maryland	Baltimore City	24510	Northeast	NA	368029	91365	2.68547e+06	4.02812	0.137045
Massachusetts	Barnstable	25001	Northeast	NA	854023	213482	6.27483e+06	4.00044	0.136103
Massachusetts	Berkshire	25003	Northeast	41469.6	539418	126485	3.71774e+06	4.26468	0.145093
Massachusetts	Bristol	25005	Northeast	NA	2.24253e+06	560571	1.64767e+07	4.00044	0.136103
Massachusetts	Dukes	25007	Northeast	NA	72815.4	17321	509112	4.20388	0.143024
Massachusetts	Essex	25009	Northeast	459.409	3.03861e+06	785160	2.3078e+07	3.87006	0.131667
Massachusetts	Franklin	25011	Northeast	NA	301884	70787	2.08063e+06	4.26468	0.145093
Massachusetts	Hampden	25013	Northeast	NA	1.87328e+06	468268	1.37637e+07	4.00044	0.136103
Massachusetts	Hampshire	25015	Northeast	33.0332	687629	161238	4.73923e+06	4.26468	0.145093
Massachusetts	Middlesex	25017	Northeast	9102.78	6.43374e+06	1604994	4.71752e+07	4.00858	0.13638
Massachusetts	Nantucket	25019	Northeast	NA	47377.7	11270	331256	4.20388	0.143024
Massachusetts	Norfolk	25021	Northeast	NA	2.97664e+06	701317	2.06136e+07	4.24436	0.144402
Massachusetts	Plymouth	25023	Northeast	NA	2.06011e+06	514969	1.51364e+07	4.00044	0.136103
Massachusetts	Suffolk	25025	Northeast	NA	3.41795e+06	801455	2.3557e+07	4.26468	0.145093
Massachusetts	Worcester	25027	Northeast	2936.18	3.52233e+06	825929	2.42763e+07	4.26468	0.145093
Michigan	Alcona	26001	Midwest	33135.5	39950.6	10323	303421	3.87006	0.131667
Michigan	Alger	26003	Midwest	34648.3	38966.4	9137	268562	4.26469	0.145093
Michigan	Allegan	26005	Midwest	4.5608e+06	485045	116433	3.42229e+06	4.16587	0.141731
Michigan	Alpena	26007	Midwest	52149.4	110044	28438	835871	3.8696	0.131651
Michigan	Antrim	26009	Midwest	10498.7	90041.7	23269	683940	3.8696	0.131651
Michigan	Arenac	26011	Midwest	59079.7	58178.6	15033	441861	3.87006	0.131667
Michigan	Baraga	26013	Midwest	1818.83	35313.4	8438	248016	4.18504	0.142383
Michigan	Barry	26015	Midwest	589638	252573	60629	1.78205e+06	4.16587	0.141731
Michigan	Bay	26017	Midwest	33604.9	438854	104189	3.0624e+06	4.21209	0.143304
Michigan	Benzie	26019	Midwest	4940.83	68120.4	17604	517430	3.8696	0.131651
Michigan	Berrien	26021	Midwest	38782.2	642167	154362	4.53713e+06	4.16014	0.141536
Michigan	Branch	26023	Midwest	174629	177424	43423	1.27632e+06	4.08595	0.139012
Michigan	Calhoun	26025	Midwest	129731	548980	134358	3.94915e+06	4.08595	0.139012
Michigan	Cass	26027	Midwest	52388.3	214347	51453	1.51235e+06	4.16587	0.141731
Michigan	Charlevoix	26029	Midwest	27273.2	101457	26219	770649	3.8696	0.131651
Michigan	Cheboygan	26031	Midwest	28933	98280	25398	746517	3.8696	0.131651
Michigan	Chippewa	26033	Midwest	67583.3	145938	37714	1.10852e+06	3.8696	0.131651
Michigan	Clare	26035	Midwest	129825	118412	30597	899330	3.87006	0.131667
Michigan	Clinton	26037	Midwest	582903	334987	78549	2.30877e+06	4.26468	0.145093
Michigan	Crawford	26039	Midwest	985.283	53853.2	13917	409059	3.8696	0.131651
Michigan	Delta	26041	Midwest	58358.9	153085	35896	1.05508e+06	4.26468	0.145093
Michigan	Dickinson	26043	Midwest	11624.9	108442	25428	747399	4.26468	0.145093
Michigan	Eaton	26045	Midwest	83352.3	456067	109477	3.21783e+06	4.16587	0.141731
Michigan	Emmet	26047	Midwest	28066.9	128188	33127	973694	3.8696	0.131651
Michigan	Genesee	26049	Midwest	48624.8	1.7386e+06	407673	1.19826e+07	4.26468	0.145093
Michigan	Gladwin	26051	Midwest	60447	97668.6	25237	741785	3.87006	0.131667
Michigan	Gogebic	26053	Midwest	1393.85	64190.1	15338	450826	4.18504	0.142383
Michigan	Grand Traverse	26055	Midwest	43321.9	355213	91796	2.69814e+06	3.8696	0.131651
Michigan	Gratiot	26057	Midwest	489187	174899	41011	1.20543e+06	4.26468	0.145093
Michigan	Hillsdale	26059	Midwest	414520	190976	45843	1.34745e+06	4.16587	0.141731
Michigan	Houghton	26061	Midwest	24703.6	152323	36397	1.06981e+06	4.18504	0.142383
Michigan	Huron	26063	Midwest	1.47613e+06	121021	31271	919141	3.87006	0.131667
Michigan	Ingham	26065	Midwest	130224	1.2178e+06	292327	8.5923e+06	4.16587	0.141731
Michigan	Ionia	26067	Midwest	670644	273916	64229	1.88787e+06	4.26468	0.145093
Michigan	Iosco	26069	Midwest	66052.3	97223.6	25122	738405	3.87006	0.131667
Michigan	Iron	26071	Midwest	440.356	46533.5	11119	326818	4.18504	0.142383
Michigan	Isabella	26073	Midwest	258507	299585	71125	2.09056e+06	4.21209	0.143304
Michigan	Jackson	26075	Midwest	137935	648400	158690	4.66434e+06	4.08595	0.139012
Michigan	Kalamazoo	26077	Midwest	139852	1.07461e+06	263001	7.73033e+06	4.08595	0.139012
Michigan	Kalkaska	26079	Midwest	11076.3	68085.6	17595	517166	3.8696	0.131651
Michigan	Kent	26081	Midwest	218585	2.76876e+06	649231	1.90827e+07	4.26468	0.145093
Michigan	Keweenaw	26083	Midwest	NA	8796.97	2102	61783.6	4.18505	0.142384
Michigan	Lake	26085	Midwest	14477.2	46378.8	11984	352243	3.87006	0.131667
Michigan	Lapeer	26087	Midwest	190458	376073	88183	2.59194e+06	4.26468	0.145093
Michigan	Leelanau	26089	Midwest	22425.6	83877.4	21676	637118	3.8696	0.131651
Michigan	Lenawee	26091	Midwest	548026	402393	98482	2.89466e+06	4.08595	0.139012
Michigan	Livingston	26093	Midwest	65169.1	791040	189886	5.58127e+06	4.16587	0.141731
Michigan	Luce	26095	Midwest	8137.71	27114.9	6358	186879	4.26469	0.145093
Michigan	Mackinac	26097	Midwest	48159.7	41621.4	10756	316149	3.8696	0.131651
Michigan	Macomb	26099	Midwest	130717	3.63254e+06	871976	2.56298e+07	4.16587	0.141731
Michigan	Manistee	26101	Midwest	22512.1	94510.6	24421	717801	3.87006	0.131667
Michigan	Marquette	26103	Midwest	10255.9	278577	66565	1.95653e+06	4.18504	0.142383
Michigan	Mason	26105	Midwest	108092	112321	29023	853066	3.87006	0.131667
Michigan	Mecosta	26107	Midwest	175685	182628	43358	1.27441e+06	4.21209	0.143304
Michigan	Menominee	26109	Midwest	100915	98117.6	23007	676239	4.26468	0.145093
Michigan	Midland	26111	Midwest	9565.08	350636	83245	2.4468e+06	4.21209	0.143304
Michigan	Missaukee	26113	Midwest	664623	58170.8	15031	441803	3.87006	0.131667
Michigan	Monroe	26115	Midwest	81621.1	611226	149592	4.39692e+06	4.08595	0.139012
Michigan	Montcalm	26117	Midwest	158608	267653	63544	1.86773e+06	4.21209	0.143304
Michigan	Montmorency	26119	Midwest	26170.4	35712.6	9229	271266	3.8696	0.131652
Michigan	Muskegon	26121	Midwest	188258	739002	173656	5.10423e+06	4.25555	0.144782
Michigan	Newaygo	26123	Midwest	271877	203549	48325	1.42041e+06	4.21209	0.143304
Michigan	Oakland	26125	Midwest	2972.09	5.23309e+06	1256182	3.69227e+07	4.16587	0.141731
Michigan	Oceana	26127	Midwest	49875.2	111444	26458	777674	4.21209	0.143304
Michigan	Ogemaw	26129	Midwest	115852	81054.5	20944	615602	3.87006	0.131667
Michigan	Ontonagon	26131	Midwest	670.718	24587.1	5875	172682	4.18504	0.142383
Michigan	Osceola	26133	Midwest	164853	89994.3	23254	683499	3.87006	0.131667
Michigan	Oscoda	26135	Midwest	18653.8	31978.3	8263	242872	3.87006	0.131667
Michigan	Otsego	26137	Midwest	11806.1	95072.2	24569	722151	3.8696	0.131651
Michigan	Ottawa	26139	Midwest	464979	1.22363e+06	286922	8.43343e+06	4.26468	0.145093
Michigan	Presque Isle	26141	Midwest	43817.9	49414.7	12770	375346	3.8696	0.131651
Michigan	Roscommon	26143	Midwest	5910.23	92010.6	23775	698813	3.87006	0.131667
Michigan	Saginaw	26145	Midwest	86106.1	808705	191996	5.64329e+06	4.21209	0.143304
Michigan	St Clair	26147	Midwest	93599.4	34313.7	8046	236494	4.26468	0.145093
Michigan	St Joseph	26149	Midwest	220033	285191	68459	2.0122e+06	4.16587	0.141731
Michigan	Sanilac	26151	Midwest	1.26068e+06	670620	159213	4.67971e+06	4.21209	0.143304
Michigan	Schoolcraft	26153	Midwest	19994.9	259374	60819	1.78764e+06	4.26468	0.145093
Michigan	Shiawassee	26155	Midwest	138018	175786	41219	1.21154e+06	4.26468	0.145093
Michigan	Tuscola	26157	Midwest	279127	222373	52794	1.55176e+06	4.21209	0.143304
Michigan	Van Buren	26159	Midwest	57658.3	307860	75346	2.21463e+06	4.08595	0.139012
Michigan	Washtenaw	26161	Midwest	153169	1.50857e+06	369208	1.0852e+07	4.08595	0.139012
Michigan	Wayne	26163	Midwest	26325.1	7.13862e+06	1756264	5.16214e+07	4.06466	0.138288
Michigan	Wexford	26165	Midwest	28121.6	128703	33256	977486	3.87006	0.131667
Minnesota	Aitkin	27001	Midwest	191654	66161.3	15809	464670	4.18504	0.142383
Minnesota	Anoka	27003	Midwest	8213.72	1.46694e+06	350521	1.03028e+07	4.18504	0.142383
Minnesota	Becker	27005	Midwest	416631	142605	34075	1.00156e+06	4.18504	0.142383
Minnesota	Beltrami	27007	Midwest	335128	194537	46484	1.36629e+06	4.18504	0.142383
Minnesota	Benton	27009	Midwest	288264	167933	40127	1.17944e+06	4.18504	0.142383
Minnesota	Big Stone	27011	Midwest	370231	20971.2	5011	147287	4.18504	0.142383
Minnesota	Blue Earth	27013	Midwest	172912	285252	66887	1.96599e+06	4.26468	0.145093
Minnesota	Brown	27015	Midwest	677024	107351	25172	739875	4.26468	0.145093
Minnesota	Carlton	27017	Midwest	165535	148711	35534	1.04444e+06	4.18504	0.142383
Minnesota	Carver	27019	Midwest	185247	435637	102150	3.00247e+06	4.26468	0.145093
Minnesota	Cass	27021	Midwest	463845	122772	29336	862266	4.18504	0.142383
Minnesota	Chippewa	27023	Midwest	85520.3	50044.7	11958	351479	4.18504	0.142383
Minnesota	Chisago	27025	Midwest	227206	231073	55214	1.62289e+06	4.18504	0.142383
Minnesota	Clay	27027	Midwest	155695	266511	63682	1.87179e+06	4.18504	0.142383
Minnesota	Clearwater	27029	Midwest	267363	36983.2	8837	259744	4.18504	0.142383
Minnesota	Cook	27031	Midwest	3393.43	22532.3	5384	158251	4.18505	0.142384
Minnesota	Cottonwood	27033	Midwest	574903	48092.9	11277	331462	4.26469	0.145093
Minnesota	Crow Wing	27035	Midwest	141019	269161	64315	1.8904e+06	4.18504	0.142383
Minnesota	Dakota	27037	Midwest	462376	1.79893e+06	421821	1.23985e+07	4.26468	0.145093
Minnesota	Dodge	27039	Midwest	189238	88436.8	20737	609518	4.26468	0.145093
Minnesota	Douglas	27041	Midwest	230047	157173	37556	1.10387e+06	4.18504	0.142383
Minnesota	Faribault	27043	Midwest	185720	58699.2	13764	404562	4.26469	0.145093
Minnesota	Fillmore	27045	Midwest	938955	89481.6	20982	616719	4.26468	0.145093
Minnesota	Freeborn	27047	Midwest	345347	130231	30537	897567	4.26468	0.145093
Minnesota	Goodhue	27049	Midwest	726706	197600	46334	1.36188e+06	4.26468	0.145093
Minnesota	Grant	27051	Midwest	16220.5	24850.8	5938	174534	4.18504	0.142383
Minnesota	Hennepin	27053	Midwest	60100.4	5.2293e+06	1248246	3.66894e+07	4.18932	0.142529
Minnesota	Houston	27055	Midwest	701367	79723	18662	548528	4.27195	0.14534
Minnesota	Hubbard	27057	Midwest	121717	87890	21001	617277	4.18504	0.142383
Minnesota	Isanti	27059	Midwest	10469.5	165656	39583	1.16345e+06	4.18504	0.142383
Minnesota	Itasca	27061	Midwest	68303.4	189000	45161	1.32741e+06	4.18504	0.142383
Minnesota	Jackson	27063	Midwest	124973	42595.7	9988	293575	4.26469	0.145093
Minnesota	Kanabec	27065	Midwest	176655	67186.6	16054	471871	4.18504	0.142383
Minnesota	Kandiyohi	27067	Midwest	943967	178764	42715	1.25551e+06	4.18504	0.142383
Minnesota	Kittson	27069	Midwest	5865.45	17824.1	4259	125184	4.18505	0.142384
Minnesota	Koochiching	27071	Midwest	49475.4	52421.8	12526	368174	4.18504	0.142383
Minnesota	Lac Qui Parle	27073	Midwest	262733	28018.8	6695	196785	4.18504	0.142383
Minnesota	Lake	27075	Midwest	3584.87	44009.9	10516	309094	4.18504	0.142383
Minnesota	Lake Of The Woods	27077	Midwest	25154.2	15635.3	3736	109811	4.18504	0.142383
Minnesota	Le Sueur	27079	Midwest	182575	120055	28151	827436	4.26468	0.145093
Minnesota	Lincoln	27081	Midwest	388335	23779.4	5682	167010	4.18504	0.142383
Minnesota	Lyon	27083	Midwest	1.37789e+06	108614	25953	762830	4.18504	0.142383
Minnesota	Mcleod	27085	Midwest	246794	83106.5	19858	583681	4.18504	0.142383
Minnesota	Mahnomen	27087	Midwest	87734.3	150172	35883	1.0547e+06	4.18504	0.142383
Minnesota	Marshall	27089	Midwest	171166	23348.4	5579	163982	4.18505	0.142384
Minnesota	Martin	27091	Midwest	537475	39955.9	9369	275381	4.26469	0.145093
Minnesota	Meeker	27093	Midwest	652892	96427.4	23041	677239	4.18504	0.142383
Minnesota	Mille Lacs	27095	Midwest	380490	108296	25877	760596	4.18504	0.142383
Minnesota	Morrison	27097	Midwest	1.06471e+06	138525	33100	972900	4.18504	0.142383
Minnesota	Mower	27099	Midwest	316347	169304	39699	1.16686e+06	4.26468	0.145093
Minnesota	Murray	27101	Midwest	1.21121e+06	35622.9	8353	245518	4.26469	0.145093
Minnesota	Nicollet	27103	Midwest	282883	145247	34058	1.00106e+06	4.26468	0.145093
Minnesota	Nobles	27105	Midwest	2.05288e+06	93012.7	21810	641056	4.26468	0.145093
Minnesota	Norman	27107	Midwest	61666.4	27558.5	6585	193551	4.18504	0.142383
Minnesota	Olmsted	27109	Midwest	462913	658975	154519	4.54174e+06	4.26468	0.145093
Minnesota	Otter Tail	27111	Midwest	1.24035e+06	243783	58251	1.71216e+06	4.18504	0.142383
Minnesota	Pennington	27113	Midwest	154887	59389.9	14191	417113	4.18504	0.142383
Minnesota	Pine	27115	Midwest	283006	122136	29184	857798	4.18504	0.142383
Minnesota	Pipestone	27117	Midwest	1.61451e+06	38191.8	9096	267357	4.19875	0.14285
Minnesota	Polk	27119	Midwest	285760	132687	31705	931898	4.18504	0.142383
Minnesota	Pope	27121	Midwest	349262	45972.6	10985	322879	4.18504	0.142383
Minnesota	Ramsey	27123	Midwest	4252.22	2.32646e+06	545518	1.60343e+07	4.26468	0.145093
Minnesota	Red Lake	27125	Midwest	3853.48	16832.2	4022	118218	4.18504	0.142383
Minnesota	Redwood	27127	Midwest	1.10103e+06	65006.6	15243	448034	4.26469	0.145093
Minnesota	Renville	27129	Midwest	345190	61381.9	14667	431104	4.18504	0.142383
Minnesota	Rice	27131	Midwest	159290	282207	66173	1.94501e+06	4.26468	0.145093
Minnesota	Rock	27133	Midwest	2.8962e+06	40314.1	9453	277850	4.26469	0.145093
Minnesota	Roseau	27135	Midwest	220826	64077.1	15311	450033	4.18504	0.142383
Minnesota	St Louis	27137	Midwest	1394.38	62373.8	14904	438070	4.18504	0.142383
Minnesota	Scott	27139	Midwest	152967	852075	199798	5.87261e+06	4.26468	0.145093
Minnesota	Sherburne	27141	Midwest	146916	609320	145595	4.27944e+06	4.18504	0.142383
Minnesota	Sibley	27143	Midwest	443067	403213	94547	2.779e+06	4.26468	0.145093
Minnesota	Stearns	27145	Midwest	2.5753e+06	661148	157979	4.64344e+06	4.18504	0.142383
Minnesota	Steele	27147	Midwest	146972	157043	36824	1.08236e+06	4.26468	0.145093
Minnesota	Stevens	27149	Midwest	307967	40477.7	9672	284287	4.18504	0.142383
Minnesota	Swift	27151	Midwest	372925	39322.6	9396	276174	4.18504	0.142383
Minnesota	Todd	27153	Midwest	720599	102667	24532	721063	4.18504	0.142383
Minnesota	Traverse	27155	Midwest	44427.2	13839.9	3307	97201.9	4.18504	0.142383
Minnesota	Wabasha	27157	Midwest	587447	92074.5	21590	634590	4.26468	0.145093
Minnesota	Wadena	27159	Midwest	197230	57109	13646	401094	4.18504	0.142383
Minnesota	Waseca	27161	Midwest	199727	79860.5	18726	550409	4.26468	0.145093
Minnesota	Washington	27163	Midwest	72260.1	1.09047e+06	255697	7.51564e+06	4.26468	0.145093
Minnesota	Watonwan	27165	Midwest	22529.8	46553.3	10916	320851	4.26468	0.145093
Minnesota	Wilkin	27167	Midwest	1899.42	26457.8	6322	185821	4.18504	0.142383
Minnesota	Winona	27169	Midwest	438764	216237	50704	1.49033e+06	4.26468	0.145093
Minnesota	Wright	27171	Midwest	545232	561862	134255	3.94613e+06	4.18504	0.142383
Minnesota	Yellow Medicine	27173	Midwest	628426	41201.7	9845	289372	4.18504	0.142383
Mississippi	Adams	28001	Southeast	58925.4	123943	31337	921081	3.95516	0.134562
Mississippi	Alcorn	28003	Southeast	99440.5	149937	37203	1.0935e+06	4.03023	0.137116
Mississippi	Amite	28005	Southeast	150771	49218.1	12444	365764	3.95516	0.134563
Mississippi	Attala	28007	Southeast	NA	75195.4	18482	543237	4.06858	0.138421
Mississippi	Benton	28009	Southeast	140338	33394.5	8286	243548	4.03023	0.137116
Mississippi	Bolivar	28011	Southeast	15978.1	129767	31895	937482	4.06857	0.138421
Mississippi	Calhoun	28013	Southeast	95330.3	59096	14525	426930	4.06857	0.138421
Mississippi	Carroll	28015	Southeast	190401	41161.8	10117	297367	4.06858	0.138421
Mississippi	Chickasaw	28017	Southeast	238770	69934.8	17189	505232	4.06858	0.138421
Mississippi	Choctaw	28019	Southeast	42462.4	33655.3	8272	243137	4.06858	0.138421
Mississippi	Claiborne	28021	Southeast	102266	35806.1	9053	266093	3.95516	0.134563
Mississippi	Clarke	28023	Southeast	64494.5	61273.4	15823	465082	3.87243	0.131748
Mississippi	Clay	28025	Southeast	585416	79980.1	19658	577803	4.06858	0.138421
Mississippi	Coahoma	28027	Southeast	4743.52	94329.9	23185	681471	4.06857	0.138421
Mississippi	Copiah	28029	Southeast	NA	112912	28548	839105	3.95516	0.134562
Mississippi	Covington	28031	Southeast	1.48999e+06	75326	19045	559785	3.95516	0.134562
Mississippi	De Soto	28033	Southeast	6382.17	692831	178914	5.25878e+06	3.87242	0.131748
Mississippi	Forrest	28035	Southeast	1865.26	297677	75263	2.21219e+06	3.95516	0.134562
Mississippi	Franklin	28037	Southeast	7351.27	30767.2	7779	228646	3.95517	0.134563
Mississippi	George	28039	Southeast	96790.5	94817.1	23973	704633	3.95516	0.134562
Mississippi	Greene	28041	Southeast	402777	53545	13538	397919	3.95516	0.134562
Mississippi	Grenada	28043	Southeast	79221.2	85667.9	21056	618894	4.06857	0.138421
Mississippi	Hancock	28045	Southeast	74741.5	185972	47020	1.38205e+06	3.95516	0.134562
Mississippi	Harrison	28047	Southeast	17022.3	810543	204933	6.02355e+06	3.95516	0.134562
Mississippi	Hinds	28049	Southeast	314836	949369	240033	7.05523e+06	3.95516	0.134562
Mississippi	Holmes	28051	Southeast	63801.9	72620	17849	524631	4.06858	0.138421
Mississippi	Humphreys	28053	Southeast	NA	32330.9	8349	245400	3.87243	0.131748
Mississippi	Issaquena	28055	Southeast	NA	5303.88	1341	39415.7	3.95517	0.134563
Mississippi	Itawamba	28057	Southeast	72421	91048.4	23512	691083	3.87242	0.131748
Mississippi	Jackson	28059	Southeast	124025	563092	142369	4.18462e+06	3.95516	0.134562
Mississippi	Jasper	28061	Southeast	203241	65481.6	16556	486627	3.95516	0.134562
Mississippi	Jefferson	28063	Southeast	303872	28607.7	7233	212598	3.95517	0.134563
Mississippi	Jefferson Davis	28065	Southeast	108100	44776.4	11321	332755	3.95516	0.134562
Mississippi	Jones	28067	Southeast	277411	270185	68312	2.00788e+06	3.95516	0.134562
Mississippi	Kemper	28069	Southeast	85601.8	41169.9	10119	297425	4.06858	0.138421
Mississippi	Lafayette	28071	Southeast	73767.7	220667	54237	1.59418e+06	4.06857	0.138421
Mississippi	Lamar	28073	Southeast	415064	242950	61426	1.80548e+06	3.95516	0.134562
Mississippi	Lauderdale	28075	Southeast	53066.6	310554	76330	2.24355e+06	4.06857	0.138421
Mississippi	Lawrence	28077	Southeast	127732	49957.6	12631	371260	3.95516	0.134562
Mississippi	Leake	28079	Southeast	142798	92893.7	22832	671096	4.06857	0.138421
Mississippi	Lee	28081	Southeast	88730.1	329288	85034	2.49938e+06	3.87242	0.131748
Mississippi	Leflore	28083	Southeast	2377.08	119307	29324	861913	4.06858	0.138421
Mississippi	Lincoln	28085	Southeast	NA	135741	34320	1.00876e+06	3.95516	0.134562
Mississippi	Lowndes	28087	Southeast	139258	240815	59189	1.73973e+06	4.06857	0.138421
Mississippi	Madison	28089	Southeast	124053	405179	104632	3.07542e+06	3.87242	0.131748
Mississippi	Marion	28091	Southeast	250471	99286.4	25103	737846	3.95516	0.134562
Mississippi	Marshall	28093	Southeast	NA	137994	35635	1.04741e+06	3.87242	0.131748
Mississippi	Monroe	28095	Southeast	NA	145867	35852	1.05379e+06	4.06857	0.138421
Mississippi	Montgomery	28097	Southeast	44514.1	41397.7	10175	299071	4.06857	0.138421
Mississippi	Neshoba	28099	Southeast	NA	119588	29393	863941	4.06858	0.138421
Mississippi	Newton	28101	Southeast	155928	82962.8	21424	629711	3.87243	0.131748
Mississippi	Noxubee	28103	Southeast	23850.5	43664	10732	315443	4.06858	0.138421
Mississippi	Oktibbeha	28105	Southeast	NA	202106	49675	1.46009e+06	4.06857	0.138421
Mississippi	Panola	28107	Southeast	229140	138905	34141	1.0035e+06	4.06857	0.138421
Mississippi	Pearl River	28109	Southeast	240739	218479	55239	1.62363e+06	3.95516	0.134562
Mississippi	Perry	28111	Southeast	61159.5	47580.6	12030	353595	3.95516	0.134562
Mississippi	Pike	28113	Southeast	128573	156632	39602	1.16401e+06	3.95516	0.134562
Mississippi	Pontotoc	28115	Southeast	3731.75	128730	31640	929987	4.06857	0.138421
Mississippi	Prentiss	28117	Southeast	306623	101727	25241	741903	4.03023	0.137116
Mississippi	Quitman	28119	Southeast	NA	29440.2	7236	212686	4.06858	0.138421
Mississippi	Rankin	28121	Southeast	187572	604819	152919	4.49471e+06	3.95516	0.134562
Mississippi	Scott	28123	Southeast	312710	110089	28429	835607	3.87243	0.131748
Mississippi	Sharkey	28125	Southeast	NA	17493.7	4423	130004	3.95517	0.134563
Mississippi	Simpson	28127	Southeast	843749	106560	26942	791900	3.95516	0.134562
Mississippi	Smith	28129	Southeast	208289	63602.9	16081	472665	3.95516	0.134562
Mississippi	Stone	28131	Southeast	126030	73661	18624	547411	3.95516	0.134562
Mississippi	Sunflower	28133	Southeast	1266.74	106377	26146	768503	4.06857	0.138421
Mississippi	Tallahatchie	28135	Southeast	32992.1	57550	14145	415761	4.06857	0.138421
Mississippi	Tate	28137	Southeast	195313	110984	28660	842397	3.87242	0.131748
Mississippi	Tippah	28139	Southeast	91879.7	88431.3	21942	644936	4.03023	0.137116
Mississippi	Tishomingo	28141	Southeast	29977.4	78899.8	19577	575422	4.03023	0.137116
Mississippi	Tunica	28143	Southeast	NA	40693.9	10002	293986	4.06858	0.138421
Mississippi	Union	28145	Southeast	129031	110232	28466	836694	3.87242	0.131748
Mississippi	Walthall	28147	Southeast	241704	57440.8	14523	426871	3.95516	0.134562
Mississippi	Warren	28149	Southeast	41595.7	184912	46752	1.37417e+06	3.95516	0.134562
Mississippi	Washington	28151	Southeast	3897.53	178914	46202	1.358e+06	3.87242	0.131748
Mississippi	Wayne	28153	Southeast	188717	80748.6	20416	600083	3.95516	0.134562
Mississippi	Webster	28155	Southeast	33328.1	39697.1	9757	286785	4.06858	0.138421
Mississippi	Wilkinson	28157	Southeast	84012.3	35034.8	8858	260361	3.95516	0.134563
Mississippi	Winston	28159	Southeast	NA	74218.9	18242	536183	4.06858	0.138421
Mississippi	Yalobusha	28161	Southeast	44046.7	50751.4	12474	366645	4.06858	0.138421
Mississippi	Yazoo	28163	Southeast	132940	110279	28478	837047	3.87242	0.131748
Missouri	Adair	29001	Midwest	748612	103999	25306	743813	4.10967	0.139819
Missouri	Andrew	29003	Midwest	269755	73264	17449	512874	4.19875	0.14285
Missouri	Atchison	29005	Midwest	138681	21567.6	5248	154253	4.10967	0.139819
Missouri	Audrain	29007	Midwest	835917	107488	25600	752455	4.19875	0.14285
Missouri	Barry	29009	Midwest	1.75881e+06	138191	35686	1.04891e+06	3.87242	0.131748
Missouri	Barton	29011	Midwest	41587.8	47260.9	11809	347099	4.00211	0.13616
Missouri	Bates	29013	Midwest	14833.3	65274.4	16310	479396	4.00211	0.13616
Missouri	Benton	29015	Midwest	956868	76312.2	19068	560461	4.00211	0.13616
Missouri	Bollinger	29017	Midwest	32556.6	49169.9	12286	361119	4.00211	0.13616
Missouri	Boone	29019	Midwest	40330.5	749574	178523	5.24728e+06	4.19875	0.14285
Missouri	Buchanan	29021	Midwest	67038.2	373244	88894	2.61284e+06	4.19875	0.14285
Missouri	Butler	29023	Midwest	47065	165000	42609	1.2524e+06	3.87242	0.131748
Missouri	Caldwell	29025	Midwest	483397	38091.1	9072	266651	4.19875	0.14285
Missouri	Callaway	29027	Midwest	646451	188709	44944	1.32103e+06	4.19875	0.14285
Missouri	Camden	29029	Midwest	262725	181892	45449	1.33587e+06	4.00211	0.13616
Missouri	Cape Girardeau	29031	Midwest	588744	313305	78285	2.30101e+06	4.00211	0.13616
Missouri	Carroll	29033	Midwest	558943	36923.9	8794	258480	4.19876	0.14285
Missouri	Carter	29035	Midwest	98033.1	24681	6167	181265	4.00211	0.13616
Missouri	Cass	29037	Midwest	1312.41	414658	103610	3.04538e+06	4.00211	0.13616
Missouri	Cedar	29039	Midwest	1.1098e+06	56353.7	14081	413879	4.00211	0.13616
Missouri	Chariton	29041	Midwest	54521.3	31398.3	7478	219799	4.19876	0.14285
Missouri	Christian	29043	Midwest	777472	330496	85346	2.50855e+06	3.87242	0.131748
Missouri	Clark	29045	Midwest	327986	27612.8	6727	197725	4.10477	0.139652
Missouri	Clay	29047	Midwest	15441.3	1.01859e+06	242593	7.13048e+06	4.19875	0.14285
Missouri	Clinton	29049	Midwest	12595.3	86296.9	20553	604109	4.19875	0.14285
Missouri	Cole	29051	Midwest	606798	321914	76669	2.25351e+06	4.19875	0.14285
Missouri	Cooper	29053	Midwest	708774	74078.6	17643	518576	4.19875	0.14285
Missouri	Crawford	29055	Midwest	428006	96430.8	24095	708219	4.00211	0.13616
Missouri	Dade	29057	Midwest	1.42198e+06	30420	7601	223414	4.00211	0.13616
Missouri	Dallas	29059	Midwest	807225	66779.2	16686	490448	4.00211	0.13616
Missouri	Daviess	29061	Midwest	458282	35097.4	8359	245694	4.19876	0.14285
Missouri	De Kalb	29063	Midwest	644127	52862.3	12590	370055	4.19875	0.14285
Missouri	Dent	29065	Midwest	660425	61792.5	15440	453824	4.00211	0.13616
Missouri	Douglas	29067	Midwest	790215	51394.8	13272	390101	3.87243	0.131748
Missouri	Dunklin	29069	Midwest	20494.2	116506	30086	884311	3.87242	0.131748
Missouri	Franklin	29071	Midwest	602289	433681	103288	3.03592e+06	4.19875	0.14285
Missouri	Gasconade	29073	Midwest	540908	61797.2	14718	432603	4.19875	0.14285
Missouri	Gentry	29075	Midwest	670550	27349.8	6655	195609	4.10967	0.139819
Missouri	Greene	29077	Midwest	1.07684e+06	1.15989e+06	289819	8.51858e+06	4.00211	0.13616
Missouri	Grundy	29079	Midwest	343783	40973.4	9970	293046	4.10967	0.139819
Missouri	Harrison	29081	Midwest	883095	35047.3	8528	250661	4.10967	0.139819
Missouri	Henry	29083	Midwest	24747.6	86845.7	21700	637823	4.00211	0.13616
Missouri	Hickory	29085	Midwest	631205	37703.9	9421	276909	4.00211	0.13616
Missouri	Holt	29087	Midwest	1966.09	18512.3	4409	129593	4.19876	0.14285
Missouri	Howard	29089	Midwest	438394	42499.8	10122	297514	4.19875	0.14285
Missouri	Howell	29091	Midwest	1.49297e+06	155222	40084	1.17818e+06	3.87242	0.131748
Missouri	Iron	29093	Midwest	3922.44	40841.5	10205	299953	4.00211	0.13616
Missouri	Jackson	29095	Midwest	5502.17	2.92955e+06	697720	2.05079e+07	4.19875	0.14285
Missouri	Jasper	29097	Midwest	7159.43	465008	120082	3.52954e+06	3.87242	0.131748
Missouri	Jefferson	29099	Midwest	137679	939466	223749	6.5766e+06	4.19875	0.14285
Missouri	Johnson	29101	Midwest	1.28081e+06	225721	53759	1.58013e+06	4.19875	0.14285
Missouri	Knox	29103	Midwest	711226	16335.9	3975	116836	4.10967	0.139819
Missouri	Laclede	29105	Midwest	1.13773e+06	141895	35455	1.04212e+06	4.00211	0.13616
Missouri	Lafayette	29107	Midwest	36181.7	136900	32605	958351	4.19875	0.14285
Missouri	Lawrence	29109	Midwest	2.40662e+06	148248	38283	1.12524e+06	3.87242	0.131748
Missouri	Lewis	29111	Midwest	37613.3	40948.8	9964	292869	4.10967	0.139819
Missouri	Lincoln	29113	Midwest	303889	235693	56134	1.64993e+06	4.19875	0.14285
Missouri	Linn	29115	Midwest	1.00678e+06	51107.2	12172	357769	4.19875	0.14285
Missouri	Livingston	29117	Midwest	303525	63665.7	15163	445682	4.19875	0.14285
Missouri	Mcdonald	29119	Midwest	575997	110304	28613	841015	3.85503	0.131156
Missouri	Macon	29121	Midwest	1.01854e+06	95643.4	22779	669538	4.19875	0.14285
Missouri	Madison	29123	Midwest	250681	60996.1	15241	447975	4.00211	0.13616
Missouri	Maries	29125	Midwest	835486	48977.8	12238	359709	4.00211	0.13616
Missouri	Marion	29127	Midwest	285671	36259.6	8823	259332	4.10967	0.139819
Missouri	Mercer	29129	Midwest	43863.2	15093.2	3677	108077	4.10477	0.139652
Missouri	Miller	29131	Midwest	1.00082e+06	100877	25206	740874	4.00211	0.13616
Missouri	Mississippi	29133	Midwest	11138.6	54348.6	13580	399154	4.00211	0.13616
Missouri	Moniteau	29135	Midwest	1.34066e+06	67272.4	16022	470931	4.19875	0.14285
Missouri	Monroe	29137	Midwest	571531	36151.2	8610	253072	4.19875	0.14285
Missouri	Montgomery	29139	Midwest	332268	47983.4	11428	335900	4.19875	0.14285
Missouri	Morgan	29141	Midwest	857870	80514.4	20118	591324	4.00211	0.13616
Missouri	New Madrid	29143	Midwest	7615.68	68019.1	17565	516284	3.87242	0.131748
Missouri	Newton	29145	Midwest	1.25411e+06	225561	58248	1.71207e+06	3.87242	0.131748
Missouri	Nodaway	29147	Midwest	912876	92089.4	22408	658633	4.10967	0.139819
Missouri	Oregon	29149	Midwest	580920	40842.5	10547	310005	3.87243	0.131748
Missouri	Osage	29151	Midwest	1.25932e+06	57367.6	13663	401593	4.19875	0.14285
Missouri	Ozark	29153	Midwest	668325	35637.9	9203	270502	3.87243	0.131748
Missouri	Pemiscot	29155	Midwest	3148.89	65122.6	16817	494298	3.87242	0.131748
Missouri	Perry	29157	Midwest	675428	76816.5	19194	564165	4.00211	0.13616
Missouri	Pettis	29159	Midwest	894356	178464	42504	1.24931e+06	4.19875	0.14285
Missouri	Phelps	29161	Midwest	435300	178838	44686	1.31344e+06	4.00211	0.13616
Missouri	Pike	29163	Midwest	703708	77870	18546	545118	4.19875	0.14285
Missouri	Platte	29165	Midwest	724.117	424993	101219	2.97511e+06	4.19875	0.14285
Missouri	Polk	29167	Midwest	1.81951e+06	127131	31766	933690	4.00211	0.13616
Missouri	Pulaski	29169	Midwest	10461.4	207493	51846	1.5239e+06	4.00211	0.13616
Missouri	Putnam	29171	Midwest	1.08378e+06	19686.5	4796	140968	4.10477	0.139652
Missouri	Ralls	29173	Midwest	7658.96	42919.6	10222	300453	4.19875	0.14285
Missouri	Randolph	29175	Midwest	772053	104683	24932	732820	4.19875	0.14285
Missouri	Ray	29177	Midwest	443462	95895.3	22839	671301	4.19875	0.14285
Missouri	Reynolds	29179	Midwest	3152.37	25085.2	6268	184234	4.00211	0.13616
Missouri	Ripley	29181	Midwest	164383	52545	13569	398830	3.87243	0.131748
Missouri	St Charles	29183	Midwest	10016.3	18953.2	4514	132679	4.19876	0.14285
Missouri	St Clair	29185	Midwest	722402	19862.5	4963	145876	4.00211	0.13616
Missouri	St Francois	29187	Midwest	263836	154345	38566	1.13356e+06	4.00211	0.13616
Missouri	St Louis	29189	Midwest	2059.49	34593.6	8239	242167	4.19876	0.14285
Missouri	St Louis City	29510	Midwest	NA	25263.9	6017	176856	4.19875	0.14285
Missouri	Ste Genevieve	29186	Midwest	378048	117446	29346	862560	4.00211	0.13616
Missouri	Saline	29195	Midwest	259219	1.65953e+06	395245	1.16173e+07	4.19875	0.14285
Missouri	Schuyler	29197	Midwest	96125	38523.2	9385	275851	4.10476	0.139652
Missouri	Scotland	29199	Midwest	743629	73118.2	17813	523573	4.10477	0.139652
Missouri	Scott	29201	Midwest	30531.2	266752	66653	1.95912e+06	4.00211	0.13616
Missouri	Shannon	29203	Midwest	324308	3.98869e+06	996648	2.92942e+07	4.00211	0.13616
Missouri	Shelby	29205	Midwest	416210	96252.2	22924	673800	4.19875	0.14285
Missouri	Stoddard	29207	Midwest	218860	126699	31658	930516	4.00211	0.13616
Missouri	Stone	29209	Midwest	398385	24005.2	6199	182206	3.87243	0.131748
Missouri	Sullivan	29211	Midwest	137607	226545	55125	1.62028e+06	4.10967	0.139819
Missouri	Taney	29213	Midwest	32184.4	99463.2	25685	754953	3.87242	0.131748
Missouri	Texas	29215	Midwest	1.23458e+06	82187.3	20536	603610	4.00211	0.13616
Missouri	Vernon	29217	Midwest	9383.83	137532	34365	1.01008e+06	4.00211	0.13616
Missouri	Warren	29219	Midwest	19675.6	105002	25008	735054	4.19875	0.14285
Missouri	Washington	29221	Midwest	210561	53248	13305	391071	4.00211	0.13616
Missouri	Wayne	29223	Midwest	280143	154814	38683	1.137e+06	4.00211	0.13616
Missouri	Webster	29225	Midwest	1.17624e+06	8200.37	2049	60225.8	4.00213	0.13616
Missouri	Worth	29227	Midwest	254938	75277.3	18339	539034	4.10477	0.139652
Missouri	Wright	29229	Midwest	974544	1.23211e+06	307866	9.04903e+06	4.00211	0.13616
Montana	Beaverhead	30001	Northwest	2.25551e+06	34446.5	9453	277850	3.64397	0.123975
Montana	Big Horn	30003	Northwest	1.38357e+06	55842.1	13444	395156	4.15368	0.141317
Montana	Blaine	30005	Northwest	10800.9	28012.5	6744	198225	4.15369	0.141317
Montana	Broadwater	30007	Northwest	25508.6	21619.7	5933	174387	3.64398	0.123975
Montana	Carbon	30009	Northwest	1.74437e+06	35159.5	10691	314238	3.2887	0.111888
Montana	Carter	30011	Northwest	2.09996e+06	5079.99	1223	35947.3	4.15371	0.141317
Montana	Cascade	30013	Northwest	1.0787e+06	338957	81604	2.39857e+06	4.15368	0.141316
Montana	Chouteau	30015	Northwest	18516.2	23892	5752	169067	4.15368	0.141317
Montana	Custer	30017	Northwest	1.91923e+06	48701.9	11725	344630	4.15368	0.141316
Montana	Daniels	30019	Northwest	2462.91	7223.3	1739	51114	4.15371	0.141317
Montana	Dawson	30021	Northwest	918606	37154.7	8945	262918	4.15368	0.141316
Montana	Deer Lodge	30023	Northwest	129542	33134.7	9093	267268	3.64397	0.123975
Montana	Fallon	30025	Northwest	1.2517e+06	12494.3	3008	88413.4	4.15369	0.141317
Montana	Fergus	30027	Northwest	1.86502e+06	46866	11283	331639	4.15368	0.141317
Montana	Flathead	30029	Northwest	46748.3	376905	100092	2.94198e+06	3.76559	0.128113
Montana	Gallatin	30031	Northwest	596206	395939	108656	3.1937e+06	3.64397	0.123975
Montana	Garfield	30033	Northwest	1.24718e+06	5349.98	1288	37857.9	4.15371	0.141317
Montana	Glacier	30035	Northwest	576585	56801.6	13675	401946	4.15368	0.141316
Montana	Golden Valley	30037	Northwest	5681.89	3406.02	820	24102.1	4.15368	0.141316
Montana	Granite	30039	Northwest	335674	12236.5	3358	98700.9	3.64398	0.123975
Montana	Hill	30041	Northwest	502117	68382.1	16463	483893	4.15368	0.141316
Montana	Jefferson	30043	Northwest	350278	43498.1	11937	350861	3.64397	0.123975
Montana	Judith Basin	30045	Northwest	234207	8095.57	1949	57286.5	4.15371	0.141317
Montana	Lake	30047	Northwest	723468	110208	30244	888955	3.64397	0.123975
Montana	Lewis And Clark	30049	Northwest	507404	247240	67849	1.99427e+06	3.64397	0.123975
Montana	Liberty	30051	Northwest	187623	10035.3	2416	71012.9	4.15368	0.141317
Montana	Lincoln	30053	Northwest	10015.3	64063.8	19508	573394	3.28398	0.111727
Montana	Mccone	30055	Northwest	10766.6	34841.1	8388	246546	4.15368	0.141317
Montana	Madison	30057	Northwest	841540	6212.97	1705	50114.7	3.64397	0.123975
Montana	Meagher	30059	Northwest	3674.67	7709.24	1856	54553	4.15369	0.141317
Montana	Mineral	30061	Northwest	1911.53	13940.5	4245	124772	3.28398	0.111727
Montana	Missoula	30063	Northwest	63334.5	429489	117863	3.46432e+06	3.64397	0.123975
Montana	Musselshell	30065	Northwest	857941	19293.8	4645	136529	4.15368	0.141316
Montana	Park	30067	Northwest	463884	59899.6	16438	483158	3.64397	0.123975
Montana	Petroleum	30069	Northwest	909.502	2122.54	511	15019.7	4.1537	0.141317
Montana	Phillips	30071	Northwest	1.15442e+06	17104.9	4118	121039	4.15369	0.141317
Montana	Pondera	30073	Northwest	470246	24839	5980	175769	4.15368	0.141316
Montana	Powder River	30075	Northwest	6450.27	7244.07	1744	51261	4.15371	0.141317
Montana	Powell	30077	Northwest	8275.11	24808.2	6808	200106	3.64397	0.123975
Montana	Prairie	30079	Northwest	942016	4618.92	1112	32684.8	4.1537	0.141317
Montana	Ravalli	30081	Northwest	652637	155044	42548	1.2506e+06	3.64397	0.123975
Montana	Richland	30083	Northwest	1.2345e+06	45860.8	11041	324525	4.15368	0.141316
Montana	Roosevelt	30085	Northwest	539700	46355.1	11160	328023	4.15368	0.141316
Montana	Rosebud	30087	Northwest	1.99747e+06	38459	9259	272148	4.15369	0.141317
Montana	Sanders	30089	Northwest	185120	38396.3	11692	343660	3.28398	0.111727
Montana	Sheridan	30091	Northwest	3123.82	14542	3501	102904	4.15368	0.141317
Montana	Silver Bow	30093	Northwest	52568.7	127229	34915	1.02625e+06	3.64397	0.123975
Montana	Stillwater	30095	Northwest	852490	31084.8	9452	277820	3.2887	0.111888
Montana	Sweet Grass	30097	Northwest	521604	13420.8	3683	108254	3.64398	0.123975
Montana	Teton	30099	Northwest	64655.6	25395.6	6114	179707	4.15369	0.141317
Montana	Toole	30101	Northwest	303317	20274.1	4881	143466	4.15368	0.141317
Montana	Treasure	30103	Northwest	51085.4	2807.9	676	19869.5	4.1537	0.141317
Montana	Valley	30105	Northwest	38047.2	30874.3	7433	218476	4.15368	0.141317
Montana	Wheatland	30107	Northwest	884.677	9071.69	2184	64193.8	4.1537	0.141317
Montana	Wibaux	30109	Northwest	725.904	4224.32	1017	29892.4	4.1537	0.141317
Montana	Yellowstone	30111	Northwest	2.58316e+06	661386	159229	4.68018e+06	4.15368	0.141316
Montana	Yellowstone National	30113	Northwest	NA	0	0	0	NA	NA
Nebraska	Adams	31001	Northern_Plains	2.75618e+06	133411	31774	933926	4.19875	0.14285
Nebraska	Antelope	31003	Northern_Plains	3.13254e+06	26653.7	6348	186585	4.19876	0.14285
Nebraska	Arthur	31005	Northern_Plains	74854.5	1910.43	455	13373.7	4.19875	0.14285
Nebraska	Banner	31007	Northern_Plains	1.22405e+06	2413.94	734	21574.3	3.28875	0.11189
Nebraska	Blaine	31009	Northern_Plains	623646	2007.04	478	14049.7	4.19883	0.142853
Nebraska	Boone	31011	Northern_Plains	2.34226e+06	22375.2	5329	156634	4.19876	0.14285
Nebraska	Box Butte	31013	Northern_Plains	1.67761e+06	45109	10860	319205	4.15368	0.141316
Nebraska	Boyd	31015	Northern_Plains	971740	8237.97	1962	57668.6	4.19876	0.14285
Nebraska	Brown	31017	Northern_Plains	3.26818e+06	12625.7	3007	88384	4.19876	0.14285
Nebraska	Buffalo	31019	Northern_Plains	4.01799e+06	207847	49502	1.455e+06	4.19875	0.14285
Nebraska	Burt	31021	Northern_Plains	1.41586e+06	27232.3	6537	192140	4.16587	0.141731
Nebraska	Butler	31023	Northern_Plains	902290	33002.3	8040	236318	4.10476	0.139652
Nebraska	Cass	31025	Northern_Plains	255921	106330	25904	761390	4.10477	0.139652
Nebraska	Cedar	31027	Northern_Plains	1.88377e+06	35752.4	8515	250279	4.19875	0.14285
Nebraska	Chase	31029	Northern_Plains	1.95436e+06	16559.9	3944	115925	4.19876	0.14285
Nebraska	Cherry	31031	Northern_Plains	454199	24120.4	5807	170684	4.15368	0.141317
Nebraska	Cheyenne	31033	Northern_Plains	1.62017e+06	31759	9657	283846	3.2887	0.111888
Nebraska	Clay	31035	Northern_Plains	1.06304e+06	26291.5	6204	182353	4.23783	0.144179
Nebraska	Colfax	31037	Northern_Plains	1.23146e+07	44887.2	10775	316707	4.16587	0.141731
Nebraska	Cuming	31039	Northern_Plains	9.18681e+06	37342.9	8964	263477	4.16588	0.141731
Nebraska	Custer	31041	Northern_Plains	3.85798e+06	45682.4	10880	319793	4.19875	0.14285
Nebraska	Dakota	31043	Northern_Plains	38172.7	85583.7	20068	589854	4.26469	0.145093
Nebraska	Dawes	31045	Northern_Plains	1.42158e+06	36905.4	8885	261155	4.15368	0.141316
Nebraska	Dawson	31047	Northern_Plains	1.36429e+07	99271.1	23643	694933	4.19875	0.14285
Nebraska	Deuel	31049	Northern_Plains	684379	6143.32	1868	54905.7	3.28871	0.111889
Nebraska	Dixon	31051	Northern_Plains	392149	24184.8	5760	169302	4.19875	0.14285
Nebraska	Dodge	31053	Northern_Plains	661474	153279	36794	1.08148e+06	4.16587	0.141731
Nebraska	Douglas	31055	Northern_Plains	1.45424e+07	2.30102e+06	560573	1.64768e+07	4.10476	0.139652
Nebraska	Dundy	31057	Northern_Plains	2.98816e+06	7175.82	1793	52701.2	4.00213	0.13616
Nebraska	Fillmore	31059	Northern_Plains	320274	23361.9	5564	163541	4.19876	0.14285
Nebraska	Franklin	31061	Northern_Plains	476249	12545.9	2988	87825.6	4.19876	0.14285
Nebraska	Frontier	31063	Northern_Plains	1.32577e+06	11025.9	2626	77185.4	4.19876	0.14285
Nebraska	Furnas	31065	Northern_Plains	570108	20019.7	4768	140145	4.19876	0.14285
Nebraska	Gage	31067	Northern_Plains	758803	90756	21615	635325	4.19875	0.14285
Nebraska	Garden	31069	Northern_Plains	172591	6238.68	1897	55758.1	3.28871	0.111888
Nebraska	Garfield	31071	Northern_Plains	843873	8393.35	1999	58756.1	4.19878	0.142851
Nebraska	Gosper	31073	Northern_Plains	728356	8510.89	2027	59579.1	4.19876	0.14285
Nebraska	Grant	31075	Northern_Plains	550876	2695.79	649	19075.9	4.15376	0.141319
Nebraska	Greeley	31077	Northern_Plains	1.66986e+06	9980.45	2377	69866.6	4.19876	0.14285
Nebraska	Hall	31079	Northern_Plains	1.18801e+07	257707	61377	1.80404e+06	4.19875	0.14285
Nebraska	Hamilton	31081	Northern_Plains	789488	37804.9	9210	270707	4.10476	0.139652
Nebraska	Harlan	31083	Northern_Plains	1.07421e+06	14393.4	3428	100758	4.19876	0.14285
Nebraska	Hayes	31085	Northern_Plains	1.42883e+06	3749.52	893	26247.7	4.19879	0.142851
Nebraska	Hitchcock	31087	Northern_Plains	169457	11819.5	2815	82740.6	4.19875	0.14285
Nebraska	Holt	31089	Northern_Plains	4.05636e+06	42768.5	10186	299395	4.19875	0.14285
Nebraska	Hooker	31091	Northern_Plains	266582	2804.8	668	19634.4	4.19881	0.142852
Nebraska	Howard	31093	Northern_Plains	2.18635e+06	26930.8	6414	188525	4.19876	0.14285
Nebraska	Jefferson	31095	Northern_Plains	984477	30079.9	7164	210570	4.19876	0.14285
Nebraska	Johnson	31097	Northern_Plains	320863	21732.7	5176	152137	4.19875	0.14285
Nebraska	Kearney	31099	Northern_Plains	1.66745e+06	27346.5	6513	191435	4.19876	0.14285
Nebraska	Keith	31101	Northern_Plains	1.2031e+06	33917.5	8078	237435	4.19875	0.14285
Nebraska	Keya Paha	31103	Northern_Plains	979071	3329.65	793	23308.5	4.1988	0.142851
Nebraska	Kimball	31105	Northern_Plains	1.34286e+06	11842.6	3601	105843	3.2887	0.111888
Nebraska	Knox	31107	Northern_Plains	2.10732e+06	35513.1	8458	248604	4.19875	0.14285
Nebraska	Lancaster	31109	Northern_Plains	359973	1.2888e+06	313977	9.22865e+06	4.10476	0.139652
Nebraska	Lincoln	31111	Northern_Plains	7.50596e+06	148275	35314	1.03798e+06	4.19875	0.14285
Nebraska	Logan	31113	Northern_Plains	601827	3199.47	762	22397.3	4.19878	0.142851
Nebraska	Loup	31115	Northern_Plains	68803.5	2540.24	605	17782.6	4.19875	0.14285
Nebraska	Mcpherson	31117	Northern_Plains	801573	148098	35272	1.03674e+06	4.19875	0.14285
Nebraska	Madison	31119	Northern_Plains	1.49499e+06	2074.23	494	14520	4.19886	0.142853
Nebraska	Merrick	31121	Northern_Plains	604235	33006.4	7861	231056	4.19875	0.14285
Nebraska	Morrill	31123	Northern_Plains	2.46687e+06	15812.1	4808	141320	3.2887	0.111888
Nebraska	Nance	31125	Northern_Plains	804175	15014.7	3576	105109	4.19875	0.14285
Nebraska	Nemaha	31127	Northern_Plains	169589	29210.2	6961	204603	4.19627	0.142765
Nebraska	Nuckolls	31129	Northern_Plains	83890.7	17886.7	4260	125213	4.19875	0.14285
Nebraska	Otoe	31131	Northern_Plains	19704.3	65475.2	15932	468285	4.10967	0.139819
Nebraska	Pawnee	31133	Northern_Plains	723688	11055.3	2633	77391.1	4.19876	0.14285
Nebraska	Perkins	31135	Northern_Plains	675417	12151.2	2894	85062.7	4.19877	0.14285
Nebraska	Phelps	31137	Northern_Plains	3.92242e+06	37965.1	9042	265769	4.19875	0.14285
Nebraska	Pierce	31139	Northern_Plains	1.15176e+06	29844.8	7108	208924	4.19876	0.14285
Nebraska	Platte	31141	Northern_Plains	2.68655e+06	139743	33282	978250	4.19875	0.14285
Nebraska	Polk	31143	Northern_Plains	918028	21935.9	5344	157075	4.10477	0.139653
Nebraska	Red Willow	31145	Northern_Plains	672143	45136.6	10750	315972	4.19875	0.14285
Nebraska	Richardson	31147	Northern_Plains	538811	33822.1	7981	234584	4.23782	0.144179
Nebraska	Rock	31149	Northern_Plains	1.33042e+06	5970.65	1422	41796.5	4.19877	0.14285
Nebraska	Saline	31151	Northern_Plains	676241	60281.5	14357	421992	4.19875	0.14285
Nebraska	Sarpy	31153	Northern_Plains	23527.2	745745	181678	5.34002e+06	4.10476	0.139652
Nebraska	Saunders	31155	Northern_Plains	1.37374e+06	86278.1	21019	617806	4.10477	0.139652
Nebraska	Scotts Bluff	31157	Northern_Plains	3.36216e+06	119094	36213	1.0644e+06	3.2887	0.111888
Nebraska	Seward	31159	Northern_Plains	896764	70610.2	17202	505614	4.10477	0.139652
Nebraska	Sheridan	31161	Northern_Plains	2.89296e+06	21923.2	5278	155135	4.15369	0.141317
Nebraska	Sherman	31163	Northern_Plains	1.82851e+06	12974.1	3090	90823.6	4.19875	0.14285
Nebraska	Sioux	31165	Northern_Plains	1.9786e+06	4988.58	1201	35300.7	4.15369	0.141317
Nebraska	Stanton	31167	Northern_Plains	833454	25096	5977	175681	4.19875	0.14285
Nebraska	Thayer	31169	Northern_Plains	1.33277e+06	21144.9	5036	148022	4.19875	0.14285
Nebraska	Thomas	31171	Northern_Plains	344354	3065.09	730	21456.7	4.19875	0.14285
Nebraska	Thurston	31173	Northern_Plains	993792	30098.4	7225	212363	4.16587	0.141731
Nebraska	Valley	31175	Northern_Plains	663007	17760.7	4230	124331	4.19875	0.14285
Nebraska	Washington	31177	Northern_Plains	346400	84779.6	20351	598172	4.16587	0.141731
Nebraska	Wayne	31179	Northern_Plains	911907	38880.4	9260	272177	4.19875	0.14285
Nebraska	Webster	31181	Northern_Plains	1.64173e+06	14779.6	3520	103463	4.19875	0.14285
Nebraska	Wheeler	31183	Northern_Plains	2.91061e+06	3426.19	816	23984.5	4.19877	0.14285
Nebraska	York	31185	Northern_Plains	1.13201e+06	56522.6	13770	404738	4.10476	0.139652
Nevada	Churchill	32001	Southwest	553020	7.83927e+06	2183310	6.41735e+07	3.59054	0.122157
Nevada	Clark	32003	Southwest	1508.72	174976	48018	1.41138e+06	3.64397	0.123975
Nevada	Douglas	32005	Southwest	1234.27	190838	52371	1.53933e+06	3.64397	0.123975
Nevada	Elko	32007	Southwest	1896.98	3026.86	843	24778.1	3.59058	0.122159
Nevada	Esmeralda	32009	Southwest	366.725	7105.74	1950	57315.9	3.64397	0.123975
Nevada	Eureka	32011	Southwest	7868.86	59969.3	16702	490918	3.59054	0.122157
Nevada	Humboldt	32013	Southwest	796926	20121.4	5604	164717	3.59055	0.122158
Nevada	Lander	32015	Southwest	7640.54	18606.2	5182	152313	3.59055	0.122158
Nevada	Lincoln	32017	Southwest	6946.47	196465	53915	1.58471e+06	3.64397	0.123975
Nevada	Lyon	32019	Southwest	24194.7	16230.3	4454	130915	3.64398	0.123975
Nevada	Mineral	32021	Southwest	514.241	160521	44051	1.29478e+06	3.64397	0.123975
Nevada	Nye	32023	Southwest	4620.42	23587.5	6473	190259	3.64397	0.123975
Nevada	Pershing	32027	Southwest	348571	14373	4003	117659	3.59055	0.122158
Nevada	Storey	32029	Southwest	NA	1.64207e+06	457333	1.34423e+07	3.59054	0.122157
Nevada	Washoe	32031	Southwest	2354.55	34465.7	9599	282141	3.59055	0.122158
Nevada	White Pine	32033	Southwest	3641.89	198990	54608	1.60508e+06	3.64397	0.123975
Nevada	Carson City	32510	Southwest	NA	86133.6	23989	705103	3.59055	0.122157
New Hampshire	Belknap	33001	Northeast	NA	235474	60845	1.7884e+06	3.87006	0.131667
New Hampshire	Carroll	33003	Northeast	NA	186185	48109	1.41406e+06	3.87006	0.131667
New Hampshire	Cheshire	33005	Northeast	NA	294840	76185	2.23929e+06	3.87006	0.131667
New Hampshire	Coos	33007	Northeast	455.064	122217	31584	928341	3.8696	0.131651
New Hampshire	Grafton	33009	Northeast	NA	348100	89947	2.64379e+06	3.87006	0.131667
New Hampshire	Hillsborough	33011	Northeast	639.128	1.59894e+06	413157	1.21438e+07	3.87006	0.131667
New Hampshire	Merrimack	33013	Northeast	NA	581162	150169	4.41388e+06	3.87006	0.131667
New Hampshire	Rockingham	33015	Northeast	NA	1.18919e+06	307281	9.03184e+06	3.87006	0.131667
New Hampshire	Strafford	33017	Northeast	NA	500866	129421	3.80404e+06	3.87006	0.131667
New Hampshire	Sullivan	33019	Northeast	NA	166679	43069	1.26592e+06	3.87006	0.131667
New Jersey	Atlantic	34001	Northeast	444.412	1.0728e+06	266328	7.82812e+06	4.02812	0.137045
New Jersey	Bergen	34003	Northeast	NA	3.84599e+06	933569	2.74402e+07	4.11966	0.140159
New Jersey	Burlington	34005	Northeast	5227.83	1.94623e+06	445196	1.30855e+07	4.37161	0.148731
New Jersey	Camden	34007	Northeast	858.085	2.03961e+06	506343	1.48828e+07	4.02812	0.137045
New Jersey	Cape May	34009	Northeast	708.256	375356	93184	2.73894e+06	4.02812	0.137045
New Jersey	Cumberland	34011	Northeast	14529.5	611259	151748	4.46029e+06	4.02812	0.137045
New Jersey	Essex	34013	Northeast	NA	3.35886e+06	795908	2.33939e+07	4.22017	0.143578
New Jersey	Gloucester	34015	Northeast	15762.1	1.17158e+06	290850	8.54888e+06	4.02812	0.137045
New Jersey	Hudson	34017	Northeast	NA	2.83984e+06	672922	1.9779e+07	4.22017	0.143578
New Jersey	Hunterdon	34019	Northeast	43967.8	525951	124628	3.66316e+06	4.22017	0.143578
New Jersey	Mercer	34021	Northeast	3385.73	1.61139e+06	368602	1.08342e+07	4.37161	0.148731
New Jersey	Middlesex	34023	Northeast	NA	3.61832e+06	827684	2.43279e+07	4.37161	0.148731
New Jersey	Monmouth	34025	Northeast	NA	2.72057e+06	622327	1.82919e+07	4.37161	0.148731
New Jersey	Morris	34027	Northeast	NA	2.08571e+06	494225	1.45266e+07	4.22017	0.143578
New Jersey	Ocean	34029	Northeast	NA	2.60317e+06	595470	1.75025e+07	4.37161	0.148731
New Jersey	Passaic	34031	Northeast	NA	2.09832e+06	503694	1.4805e+07	4.16587	0.141731
New Jersey	Salem	34033	Northeast	82727.1	253119	62838	1.84698e+06	4.02812	0.137045
New Jersey	Somerset	34035	Northeast	NA	1.44569e+06	330700	9.72019e+06	4.37161	0.148731
New Jersey	Sussex	34037	Northeast	19677.9	576875	141185	4.14982e+06	4.08595	0.139012
New Jersey	Union	34039	Northeast	NA	2.34334e+06	555273	1.6321e+07	4.22017	0.143578
New Jersey	Warren	34041	Northeast	30605.2	446785	105869	3.11178e+06	4.22017	0.143578
New Mexico	Bernalillo	35001	Southwest	578.765	2.69797e+06	678686	1.99485e+07	3.97528	0.135247
New Mexico	Catron	35003	Southwest	3950.85	14076.8	3567	104844	3.94638	0.134264
New Mexico	Chaves	35005	Southwest	26346.6	257118	65153	1.91503e+06	3.94638	0.134264
New Mexico	Colfax	35007	Southwest	14285.5	48522.3	12206	358768	3.97528	0.135247
New Mexico	Curry	35009	Southwest	3.29347e+06	196695	49842	1.46499e+06	3.94638	0.134264
New Mexico	De Baca	35011	Southwest	19131.7	7154.82	1813	53289.1	3.9464	0.134264
New Mexico	Dona Ana	35013	Southwest	9553.63	853152	216186	6.3543e+06	3.94638	0.134264
New Mexico	Eddy	35015	Southwest	10174.6	225753	57205	1.68141e+06	3.94638	0.134264
New Mexico	Grant	35017	Southwest	362242	109283	27692	813944	3.94638	0.134264
New Mexico	Guadalupe	35019	Southwest	4542.02	17399.6	4409	129593	3.94639	0.134264
New Mexico	Harding	35021	Southwest	7848.97	2731.04	687	20192.8	3.97531	0.135248
New Mexico	Hidalgo	35023	Southwest	238194	16989.2	4305	126536	3.94638	0.134264
New Mexico	Lea	35025	Southwest	16766.3	272525	69057	2.02978e+06	3.94638	0.134264
New Mexico	Lincoln	35027	Southwest	7180.05	76887.3	19483	572659	3.94638	0.134264
New Mexico	Los Alamos	35028	Southwest	NA	74751.2	18804	552701	3.97528	0.135247
New Mexico	Luna	35029	Southwest	35482.9	95297.2	24148	709776	3.94638	0.134264
New Mexico	Mckinley	35031	Southwest	151408	288502	72574	2.13315e+06	3.97528	0.135247
New Mexico	Mora	35033	Southwest	4833.94	18055.7	4542	133502	3.97528	0.135247
New Mexico	Otero	35035	Southwest	189195	261242	66198	1.94574e+06	3.94638	0.134264
New Mexico	Quay	35037	Southwest	48540.4	32794.4	8310	244254	3.94638	0.134264
New Mexico	Rio Arriba	35039	Southwest	953.33	155795	39191	1.15193e+06	3.97528	0.135247
New Mexico	Roosevelt	35041	Southwest	1.52135e+06	74606.3	18905	555670	3.94638	0.134264
New Mexico	Sandoval	35043	Southwest	1447.55	110441	27782	816590	3.97528	0.135247
New Mexico	San Juan	35045	Southwest	858.843	566970	142624	4.19211e+06	3.97528	0.135247
New Mexico	San Miguel	35047	Southwest	8204.57	504471	126902	3.73e+06	3.97528	0.135247
New Mexico	Santa Fe	35049	Southwest	5644.55	594769	149617	4.39766e+06	3.97528	0.135247
New Mexico	Sierra	35051	Southwest	6428.02	43765.3	11090	325966	3.94638	0.134264
New Mexico	Socorro	35053	Southwest	291327	66634.6	16885	496297	3.94638	0.134264
New Mexico	Taos	35055	Southwest	707.39	130636	32862	965905	3.97528	0.135247
New Mexico	Torrance	35057	Southwest	13999.8	61535.9	15593	458321	3.94638	0.134264
New Mexico	Union	35059	Southwest	137898	16648.5	4188	123097	3.97529	0.135247
New Mexico	Cibola	35006	Southwest	122380	106138	26895	790518	3.94638	0.134264
New York	Albany	36001	Northeast	27330.2	1.31232e+06	307717	9.04465e+06	4.26468	0.145093
New York	Allegany	36003	Northeast	198092	186773	46688	1.37229e+06	4.00045	0.136103
New York	Bronx	36005	Northeast	NA	5.97701e+06	1439725	4.23175e+07	4.1515	0.141242
New York	Broome	36007	Northeast	8834.45	771922	192959	5.6716e+06	4.00044	0.136103
New York	Cattaraugus	36009	Northeast	298388	309014	77245	2.27044e+06	4.00044	0.136103
New York	Cayuga	36011	Northeast	157584	330355	77463	2.27685e+06	4.26468	0.145093
New York	Chautauqua	36013	Northeast	313030	514493	128609	3.78017e+06	4.00045	0.136103
New York	Chemung	36015	Northeast	7115.31	339534	84874	2.49468e+06	4.00045	0.136103
New York	Chenango	36017	Northeast	2917.35	191181	47790	1.40468e+06	4.00044	0.136103
New York	Clinton	36019	Northeast	7134.57	311762	80567	2.36809e+06	3.8696	0.131651
New York	Columbia	36021	Northeast	21229.8	241659	60408	1.77556e+06	4.00045	0.136103
New York	Cortland	36023	Northeast	20808.4	204005	47836	1.40603e+06	4.26468	0.145093
New York	Delaware	36025	Northeast	7584.64	180100	45020	1.32326e+06	4.00044	0.136103
New York	Dutchess	36027	Northeast	55083.3	1.17393e+06	293450	8.62531e+06	4.00044	0.136103
New York	Erie	36029	Northeast	274355	3.91837e+06	918794	27005893	4.26468	0.145093
New York	Essex	36031	Northeast	1746.93	145170	37511	1.10255e+06	3.87006	0.131667
New York	Franklin	36033	Northeast	3988.8	195208	50444	1.48269e+06	3.8698	0.131658
New York	Fulton	36035	Northeast	5699.21	208120	53777	1.58065e+06	3.87006	0.131667
New York	Genesee	36037	Northeast	663988	246567	57816	1.69937e+06	4.26468	0.145093
New York	Greene	36039	Northeast	878.245	189917	47474	1.39539e+06	4.00045	0.136103
New York	Hamilton	36041	Northeast	NA	17341.7	4481	131709	3.87006	0.131667
New York	Herkimer	36043	Northeast	9489.29	240752	62209	1.82849e+06	3.87006	0.131667
New York	Jefferson	36045	Northeast	6825.16	437560	113063	3.32323e+06	3.87006	0.131667
New York	Kings	36047	Northeast	NA	1.09712e+07	2596385	7.63149e+07	4.22555	0.143762
New York	Lewis	36049	Northeast	3874.29	102851	26576	781142	3.87006	0.131667
New York	Livingston	36051	Northeast	402512	270641	63461	1.86529e+06	4.26468	0.145093
New York	Madison	36053	Northeast	32629.8	302072	70831	2.08192e+06	4.26468	0.145093
New York	Monroe	36055	Northeast	77436.5	3.16625e+06	742436	2.18222e+07	4.26468	0.145093
New York	Montgomery	36057	Northeast	22284	209891	49216	1.44659e+06	4.26468	0.145093
New York	Nassau	36059	Northeast	NA	5.72957e+06	1357664	3.99055e+07	4.22017	0.143578
New York	New York	36061	Northeast	NA	6.87794e+06	1629780	47903735	4.22017	0.143578
New York	Niagara	36063	Northeast	191339	899277	210866	6.19793e+06	4.26468	0.145093
New York	Oneida	36065	Northeast	20186.4	890604	230127	6.76407e+06	3.87006	0.131667
New York	Onondaga	36067	Northeast	42539.8	1.96939e+06	461791	1.35733e+07	4.26468	0.145093
New York	Ontario	36069	Northeast	89588	467448	109609	3.22171e+06	4.26468	0.145093
New York	Orange	36071	Northeast	9140.13	1.59665e+06	379803	1.11635e+07	4.20388	0.143024
New York	Orleans	36073	Northeast	164355	171681	40759	1.19802e+06	4.21209	0.143304
New York	Oswego	36075	Northeast	3752.75	458315	118426	3.48087e+06	3.87006	0.131667
New York	Otsego	36077	Northeast	5462.14	255467	59903	1.76071e+06	4.26468	0.145093
New York	Putnam	36079	Northeast	NA	416041	98966	2.90888e+06	4.20388	0.143024
New York	Queens	36081	Northeast	NA	9.69315e+06	2296865	6.75112e+07	4.22017	0.143578
New York	Rensselaer	36083	Northeast	8502.34	679198	159261	4.68112e+06	4.26468	0.145093
New York	Richmond	36085	Northeast	NA	2.07877e+06	475516	1.39767e+07	4.37161	0.148731
New York	Rockland	36087	Northeast	NA	1.36558e+06	324839	9.54792e+06	4.20388	0.143024
New York	St Lawrence	36089	Northeast	6919.42	132847	34327	1.00897e+06	3.87006	0.131667
New York	Saratoga	36091	Northeast	27797.9	420141	108562	3.19094e+06	3.87006	0.131667
New York	Schenectady	36093	Northeast	953.297	977047	229102	6.73394e+06	4.26468	0.145093
New York	Schoharie	36095	Northeast	38234.7	660233	154814	4.55041e+06	4.26468	0.145093
New York	Schuyler	36097	Northeast	5521.92	124958	31236	918112	4.00045	0.136103
New York	Seneca	36099	Northeast	31205.8	76444.4	17925	526865	4.26468	0.145093
New York	Steuben	36101	Northeast	105217	385039	96249	2.82902e+06	4.00045	0.136103
New York	Suffolk	36103	Northeast	NA	6.18036e+06	1483571	4.36062e+07	4.16587	0.141731
New York	Sullivan	36105	Northeast	4701.69	315623	75079	2.20678e+06	4.20388	0.143024
New York	Tioga	36107	Northeast	13851.2	194622	48650	1.42996e+06	4.00044	0.136103
New York	Tompkins	36109	Northeast	6808.12	410758	102678	3.01799e+06	4.00045	0.136103
New York	Ulster	36111	Northeast	1790.42	714972	178723	5.25316e+06	4.00044	0.136103
New York	Warren	36113	Northeast	NA	249340	64428	1.89372e+06	3.87006	0.131667
New York	Washington	36115	Northeast	6637.46	237966	61489	1.80733e+06	3.87006	0.131667
New York	Wayne	36117	Northeast	40358.1	380655	90372	2.65628e+06	4.21209	0.143304
New York	Westchester	36119	Northeast	NA	4.07473e+06	969279	2.84898e+07	4.20388	0.143024
New York	Wyoming	36121	Northeast	1.00666e+06	171794	40283	1.18403e+06	4.26468	0.145093
New York	Yates	36123	Northeast	226311	106412	24952	733408	4.26468	0.145093
North Carolina	Alamance	37001	Southeast	NA	686617	163529	4.80657e+06	4.19875	0.14285
North Carolina	Alexander	37003	Southeast	316351	148662	37146	1.09182e+06	4.00211	0.13616
North Carolina	Alleghany	37005	Southeast	232434	46713.5	11023	323996	4.23782	0.144179
North Carolina	Anson	37007	Southeast	NA	99564.5	24878	731233	4.00211	0.13616
North Carolina	Ashe	37009	Southeast	265629	112539	26803	787814	4.19875	0.14285
North Carolina	Avery	37011	Southeast	12623.1	70056.9	17505	514520	4.00211	0.13616
North Carolina	Beaufort	37013	Southeast	NA	197555	47051	1.38296e+06	4.19875	0.14285
North Carolina	Bertie	37015	Southeast	NA	80926.8	19274	566516	4.19875	0.14285
North Carolina	Bladen	37017	Southeast	NA	133943	33468	983717	4.00211	0.13616
North Carolina	Brunswick	37019	Southeast	NA	506261	130735	3.84266e+06	3.87242	0.131748
North Carolina	Buncombe	37021	Southeast	0	1.02928e+06	257185	7.55938e+06	4.00211	0.13616
North Carolina	Burke	37023	Southeast	33406.2	360698	90127	2.64908e+06	4.00211	0.13616
North Carolina	Cabarrus	37025	Southeast	NA	827332	206724	6.07619e+06	4.00211	0.13616
North Carolina	Caldwell	37027	Southeast	53018.1	327853	81920	2.40786e+06	4.00211	0.13616
North Carolina	Camden	37029	Southeast	NA	43402.2	10561	310417	4.10967	0.139819
North Carolina	Carteret	37031	Southeast	NA	292066	68919	2.02572e+06	4.23782	0.144179
North Carolina	Caswell	37033	Southeast	922.784	95026.1	22632	665217	4.19875	0.14285
North Carolina	Catawba	37035	Southeast	158772	631577	157811	4.6385e+06	4.00211	0.13616
North Carolina	Chatham	37037	Southeast	NA	299153	71248	2.09418e+06	4.19875	0.14285
North Carolina	Cherokee	37039	Southeast	525.681	108350	27980	822409	3.87242	0.131748
North Carolina	Chowan	37041	Southeast	NA	58950.5	14040	412674	4.19875	0.14285
North Carolina	Clay	37043	Southeast	0	42600.5	11001	323350	3.87242	0.131748
North Carolina	Cleveland	37045	Southeast	210750	389117	97228	2.8578e+06	4.00211	0.13616
North Carolina	Columbus	37047	Southeast	NA	216805	55987	1.64561e+06	3.87242	0.131748
North Carolina	Craven	37049	Southeast	NA	431438	102754	3.02022e+06	4.19875	0.14285
North Carolina	Cumberland	37051	Southeast	NA	1.32565e+06	331239	9.73603e+06	4.00211	0.13616
North Carolina	Currituck	37053	Southeast	NA	108179	26323	773706	4.10967	0.139819
North Carolina	Dare	37055	Southeast	NA	151638	36115	1.06152e+06	4.19875	0.14285
North Carolina	Davidson	37057	Southeast	NA	694108	165313	4.85901e+06	4.19875	0.14285
North Carolina	Davie	37059	Southeast	NA	177897	42369	1.24534e+06	4.19875	0.14285
North Carolina	Duplin	37061	Southeast	NA	235572	58862	1.73012e+06	4.00211	0.13616
North Carolina	Durham	37063	Southeast	NA	1.30954e+06	311888	9.16725e+06	4.19875	0.14285
North Carolina	Edgecombe	37065	Southeast	NA	221513	52757	1.55067e+06	4.19875	0.14285
North Carolina	Forsyth	37067	Southeast	NA	1.59225e+06	375724	1.10436e+07	4.23782	0.144179
North Carolina	Franklin	37069	Southeast	NA	277256	66033	1.94089e+06	4.19875	0.14285
North Carolina	Gaston	37071	Southeast	223.004	879739	219819	6.46109e+06	4.00211	0.13616
North Carolina	Gates	37073	Southeast	NA	47322.8	11515	338458	4.10967	0.139819
North Carolina	Graham	37075	Southeast	NA	33047.3	8534	250838	3.87243	0.131748
North Carolina	Granville	37077	Southeast	NA	249297	59374	1.74517e+06	4.19875	0.14285
North Carolina	Greene	37079	Southeast	NA	88089.8	20980	616660	4.19875	0.14285
North Carolina	Guilford	37081	Southeast	NA	2.24233e+06	529496	1.55633e+07	4.23483	0.144077
North Carolina	Halifax	37083	Southeast	NA	215320	51282	1.50732e+06	4.19875	0.14285
North Carolina	Harnett	37085	Southeast	NA	529195	132229	3.88658e+06	4.00211	0.13616
North Carolina	Haywood	37087	Southeast	0	244273	61036	1.79402e+06	4.00211	0.13616
North Carolina	Henderson	37089	Southeast	464.902	462071	115457	3.3936e+06	4.00211	0.13616
North Carolina	Hertford	37091	Southeast	NA	98327.9	23926	703251	4.10967	0.139819
North Carolina	Hoke	37093	Southeast	NA	216678	54141	1.59135e+06	4.00211	0.13616
North Carolina	Hyde	37095	Southeast	NA	22114.8	5267	154812	4.19876	0.14285
North Carolina	Iredell	37097	Southeast	424015	702882	175628	5.16219e+06	4.00211	0.13616
North Carolina	Jackson	37099	Southeast	0	167258	43192	1.26953e+06	3.87242	0.131748
North Carolina	Johnston	37101	Southeast	2066.14	832405	196423	5.77341e+06	4.23782	0.144179
North Carolina	Jones	37103	Southeast	NA	40316.4	9602	282229	4.19875	0.14285
North Carolina	Lee	37105	Southeast	NA	242396	60567	1.78023e+06	4.00211	0.13616
North Carolina	Lenoir	37107	Southeast	NA	240034	56641	1.66484e+06	4.23782	0.144179
North Carolina	Lincoln	37109	Southeast	190901	329634	82365	2.42093e+06	4.00211	0.13616
North Carolina	Mcdowell	37111	Southeast	0	91152	22776	669450	4.00211	0.13616
North Carolina	Macon	37113	Southeast	0	174894	45164	1.32749e+06	3.87242	0.131748
North Carolina	Madison	37115	Southeast	35983.3	138569	34624	1.01769e+06	4.00211	0.13616
North Carolina	Martin	37117	Southeast	NA	90596.5	21577	634208	4.19875	0.14285
North Carolina	Mecklenburg	37119	Southeast	90.7026	4.31151e+06	1077311	3.16651e+07	4.00211	0.13616
North Carolina	Mitchell	37121	Southeast	0	59947.6	14979	440274	4.00211	0.13616
North Carolina	Montgomery	37123	Southeast	23989.7	109446	27347	803804	4.00211	0.13616
North Carolina	Moore	37125	Southeast	NA	389133	97232	2.85792e+06	4.00211	0.13616
North Carolina	Nash	37127	Southeast	NA	394733	94012	2.76327e+06	4.19875	0.14285
North Carolina	New Hanover	37129	Southeast	NA	915110	228657	6.72086e+06	4.00211	0.13616
North Carolina	Northampton	37131	Southeast	NA	83609.7	19913	585298	4.19875	0.14285
North Carolina	Onslow	37133	Southeast	NA	779763	194838	5.72683e+06	4.00211	0.13616
North Carolina	Orange	37135	Southeast	NA	604452	143960	4.23138e+06	4.19875	0.14285
North Carolina	Pamlico	37137	Southeast	NA	53131	12654	371936	4.19875	0.14285
North Carolina	Pasquotank	37139	Southeast	NA	162233	39476	1.16031e+06	4.10967	0.139819
North Carolina	Pender	37141	Southeast	NA	243200	60768	1.78614e+06	4.00211	0.13616
North Carolina	Perquimans	37143	Southeast	NA	55316.1	13460	395627	4.10967	0.139819
North Carolina	Person	37145	Southeast	89.6179	165410	39395	1.15793e+06	4.19875	0.14285
North Carolina	Pitt	37147	Southeast	NA	749968	178617	5.25005e+06	4.19875	0.14285
North Carolina	Polk	37149	Southeast	0	82115.3	20518	603081	4.00211	0.13616
North Carolina	Randolph	37151	Southeast	602.249	601047	143149	4.20754e+06	4.19875	0.14285
North Carolina	Richmond	37153	Southeast	NA	179394	44825	1.31753e+06	4.00211	0.13616
North Carolina	Robeson	37155	Southeast	NA	530639	132590	3.89719e+06	4.00211	0.13616
North Carolina	Rockingham	37157	Southeast	53.2106	381419	90841	2.67007e+06	4.19875	0.14285
North Carolina	Rowan	37159	Southeast	NA	562444	140537	4.13077e+06	4.00211	0.13616
North Carolina	Rutherford	37161	Southeast	73694	266412	66568	1.95662e+06	4.00211	0.13616
North Carolina	Sampson	37163	Southeast	NA	253866	63433	1.86447e+06	4.00211	0.13616
North Carolina	Scotland	37165	Southeast	NA	140762	35172	1.0338e+06	4.00211	0.13616
North Carolina	Stanly	37167	Southeast	630.126	245934	61451	1.80621e+06	4.00211	0.13616
North Carolina	Stokes	37169	Southeast	NA	191870	45697	1.34316e+06	4.19875	0.14285
North Carolina	Surry	37171	Southeast	345999	302805	72118	2.11975e+06	4.19875	0.14285
North Carolina	Swain	37173	Southeast	0	55244	14266	419317	3.87242	0.131748
North Carolina	Transylvania	37175	Southeast	0	130985	33825	994210	3.87242	0.131748
North Carolina	Tyrrell	37177	Southeast	NA	17563.4	4183	122950	4.19876	0.14285
North Carolina	Union	37179	Southeast	NA	926184	231424	6.80219e+06	4.00211	0.13616
North Carolina	Vance	37181	Southeast	NA	186055	44312	1.30245e+06	4.19875	0.14285
North Carolina	Wake	37183	Southeast	2884.64	4.50058e+06	1071886	3.15057e+07	4.19875	0.14285
North Carolina	Warren	37185	Southeast	NA	83425	19869	584005	4.19875	0.14285
North Carolina	Washington	37187	Southeast	NA	50464.8	12019	353272	4.19875	0.14285
North Carolina	Watauga	37189	Southeast	NA	231301	55088	1.61919e+06	4.19875	0.14285
North Carolina	Wayne	37191	Southeast	NA	522341	123257	3.62286e+06	4.23782	0.144179
North Carolina	Wilkes	37193	Southeast	405429	287463	68464	2.01235e+06	4.19875	0.14285
North Carolina	Wilson	37195	Southeast	NA	342479	81567	2.39748e+06	4.19875	0.14285
North Carolina	Yadkin	37197	Southeast	NA	158054	37643	1.10643e+06	4.19875	0.14285
North Carolina	Yancey	37199	Southeast	24544	70885.3	17712	520605	4.00211	0.13616
North Dakota	Adams	38001	Northern_Plains	125482	9678.07	2330	68485.1	4.15368	0.141316
North Dakota	Barnes	38003	Northern_Plains	34564.7	44679.5	10676	313797	4.18504	0.142383
North Dakota	Benson	38005	Northern_Plains	5302.46	29023.2	6935	203839	4.18504	0.142383
North Dakota	Billings	38007	Northern_Plains	646147	3821.39	920	27041.3	4.15368	0.141316
North Dakota	Bottineau	38009	Northern_Plains	268155	27353.4	6536	192111	4.18504	0.142383
North Dakota	Bowman	38011	Northern_Plains	1.39981e+06	13109	3156	92763.6	4.15368	0.141317
North Dakota	Burke	38013	Northern_Plains	344889	8930.92	2134	62724.2	4.18506	0.142384
North Dakota	Burleigh	38015	Northern_Plains	1.72402e+06	398240	95158	2.79696e+06	4.18504	0.142383
North Dakota	Cass	38017	Northern_Plains	53400.7	744673	177937	5.23006e+06	4.18504	0.142383
North Dakota	Cavalier	38019	Northern_Plains	1438.47	15882.2	3795	111546	4.18504	0.142383
North Dakota	Dickey	38021	Northern_Plains	734928	20259.8	4841	142290	4.18504	0.142383
North Dakota	Divide	38023	Northern_Plains	351368	9516.09	2291	67338.8	4.15369	0.141317
North Dakota	Dunn	38025	Northern_Plains	1.53809e+06	17765.3	4277	125713	4.15369	0.141317
North Dakota	Eddy	38027	Northern_Plains	478362	9742.8	2328	68426.3	4.18505	0.142384
North Dakota	Emmons	38029	Northern_Plains	1.26058e+06	13860.9	3312	97348.8	4.18504	0.142383
North Dakota	Foster	38031	Northern_Plains	76708.3	13634.9	3258	95761.6	4.18505	0.142384
North Dakota	Golden Valley	38033	Northern_Plains	815751	7414.32	1785	52466.1	4.15368	0.141316
North Dakota	Grand Forks	38035	Northern_Plains	16169.3	295346	70572	2.07431e+06	4.18504	0.142383
North Dakota	Grant	38037	Northern_Plains	1.52285e+06	9869.16	2376	69837.2	4.15369	0.141317
North Dakota	Griggs	38039	Northern_Plains	304513	9466.58	2262	66486.4	4.18505	0.142384
North Dakota	Hettinger	38041	Northern_Plains	52558.3	10321.9	2485	73041	4.15368	0.141316
North Dakota	Kidder	38043	Northern_Plains	1.14501e+06	10378.9	2480	72894	4.18504	0.142383
North Dakota	La Moure	38045	Northern_Plains	632600	17141.9	4096	120393	4.18504	0.142383
North Dakota	Logan	38047	Northern_Plains	1.51928e+06	8072.99	1929	56698.6	4.18506	0.142384
North Dakota	Mchenry	38049	Northern_Plains	47018.5	24683.4	5898	173359	4.18504	0.142383
North Dakota	Mcintosh	38051	Northern_Plains	61619.2	10943.9	2615	76862.1	4.18504	0.142383
North Dakota	Mckenzie	38053	Northern_Plains	1.70666e+06	52863.9	12727	374082	4.15368	0.141316
North Dakota	Mclean	38055	Northern_Plains	604013	40385.6	9650	283640	4.18504	0.142383
North Dakota	Mercer	38057	Northern_Plains	887990	35430.5	8466	248839	4.18504	0.142383
North Dakota	Morton	38059	Northern_Plains	1.96117e+06	129343	30906	908413	4.18504	0.142383
North Dakota	Mountrail	38061	Northern_Plains	784117	42992.9	10273	301952	4.18504	0.142383
North Dakota	Nelson	38063	Northern_Plains	6926.62	12174.3	2909	85503.5	4.18505	0.142384
North Dakota	Oliver	38065	Northern_Plains	77674.5	8106.44	1937	56933.8	4.18505	0.142384
North Dakota	Pembina	38067	Northern_Plains	212306	29203.2	6978	205103	4.18504	0.142383
North Dakota	Pierce	38069	Northern_Plains	474911	17213.1	4113	120892	4.18505	0.142384
North Dakota	Ramsey	38071	Northern_Plains	73050.2	48232.5	11525	338752	4.18504	0.142383
North Dakota	Ransom	38073	Northern_Plains	33128.6	22180.7	5300	155782	4.18504	0.142383
North Dakota	Renville	38075	Northern_Plains	13918	10291.1	2459	72276.8	4.18506	0.142384
North Dakota	Richland	38077	Northern_Plains	704191	68119.9	16277	478426	4.18504	0.142383
North Dakota	Rolette	38079	Northern_Plains	330276	61034.6	14584	428664	4.18504	0.142383
North Dakota	Sargent	38081	Northern_Plains	72612	16200.3	3871	113779	4.18504	0.142383
North Dakota	Sheridan	38083	Northern_Plains	581756	5674.92	1356	39856.6	4.18505	0.142384
North Dakota	Sioux	38085	Northern_Plains	40706.5	18485.3	4417	129828	4.18504	0.142383
North Dakota	Slope	38087	Northern_Plains	770752	3190.06	768	22573.6	4.15373	0.141318
[truncated: 1,078 more rows]

## Sheet: feed_network
ORIGIN				DESTINATION
FIPS	State	County	ID	FIPS	State	County	ID	type	Feed	Flow
1001	Alabama	Autauga	alabama,autauga	1001	Alabama	Autauga	alabama,autauga	Ranch	Corn grain	810.166
1001	Alabama	Autauga	alabama,autauga	1001	Alabama	Autauga	alabama,autauga	Ranch	Hay	5045.69
1003	Alabama	Baldwin	alabama,baldwin	1003	Alabama	Baldwin	alabama,baldwin	Ranch	Corn grain	1085.04
1003	Alabama	Baldwin	alabama,baldwin	1003	Alabama	Baldwin	alabama,baldwin	Ranch	Hay	6988.48
1003	Alabama	Baldwin	alabama,baldwin	12033	Florida	Escambia	florida,escambia	Ranch	Hay	1293.03
1009	Alabama	Blount	alabama,blount	1009	Alabama	Blount	alabama,blount	Ranch	Hay	14484.5
1009	Alabama	Blount	alabama,blount	1009	Alabama	Blount	alabama,blount	Ranch	Soybeans	151.308
1011	Alabama	Bullock	alabama,bullock	1109	Alabama	Pike	alabama,pike	Ranch	Hay	6258.77
1015	Alabama	Calhoun	alabama,calhoun	1015	Alabama	Calhoun	alabama,calhoun	Ranch	Hay	4873.72
1015	Alabama	Calhoun	alabama,calhoun	1015	Alabama	Calhoun	alabama,calhoun	Ranch	Soybeans	50.9117
1015	Alabama	Calhoun	alabama,calhoun	13045	Georgia	Carroll	georgia,carroll	Ranch	Soybeans	40.4633
1019	Alabama	Cherokee	alabama,cherokee	13097	Georgia	Douglas	georgia,douglas	Ranch	Soybeans	1.70903
1019	Alabama	Cherokee	alabama,cherokee	13115	Georgia	Floyd	georgia,floyd	Ranch	Soybeans	65.0112
1019	Alabama	Cherokee	alabama,cherokee	13121	Georgia	Fulton	georgia,fulton	Ranch	Soybeans	2.47616
1019	Alabama	Cherokee	alabama,cherokee	13143	Georgia	Haralson	georgia,haralson	Ranch	Soybeans	8.4869
1019	Alabama	Cherokee	alabama,cherokee	13223	Georgia	Paulding	georgia,paulding	Ranch	Soybeans	4.661
1021	Alabama	Chilton	alabama,chilton	1021	Alabama	Chilton	alabama,chilton	Ranch	Corn grain	623.744
1021	Alabama	Chilton	alabama,chilton	1021	Alabama	Chilton	alabama,chilton	Ranch	Hay	3884.66
1021	Alabama	Chilton	alabama,chilton	1021	Alabama	Chilton	alabama,chilton	Ranch	Soybeans	40.5798
1021	Alabama	Chilton	alabama,chilton	13037	Georgia	Calhoun	georgia,calhoun	Ranch	Corn grain	104.181
1029	Alabama	Cleburne	alabama,cleburne	13145	Georgia	Harris	georgia,harris	Ranch	Corn grain	78.5334
1029	Alabama	Cleburne	alabama,cleburne	13149	Georgia	Heard	georgia,heard	Ranch	Corn grain	1020.92
1029	Alabama	Cleburne	alabama,cleburne	13285	Georgia	Troup	georgia,troup	Ranch	Corn grain	192.093
1029	Alabama	Cleburne	alabama,cleburne	13293	Georgia	Upson	georgia,upson	Ranch	Corn grain	183.007
1031	Alabama	Coffee	alabama,coffee	1031	Alabama	Coffee	alabama,coffee	Ranch	Corn grain	1359.7
1031	Alabama	Coffee	alabama,coffee	1031	Alabama	Coffee	alabama,coffee	Ranch	Hay	8844.83
1031	Alabama	Coffee	alabama,coffee	1041	Alabama	Crenshaw	alabama,crenshaw	Ranch	Hay	6228.1
1033	Alabama	Colbert	alabama,colbert	47109	Tennessee	Mcnairy	tennessee,mcnairy	Ranch	Soybeans	20.5084
1033	Alabama	Colbert	alabama,colbert	1033	Alabama	Colbert	alabama,colbert	Ranch	Soybeans	47.1926
1033	Alabama	Colbert	alabama,colbert	28003	Mississippi	Alcorn	mississippi,alcorn	Ranch	Soybeans	23.9556
1033	Alabama	Colbert	alabama,colbert	28139	Mississippi	Tippah	mississippi,tippah	Ranch	Soybeans	19.4403
1033	Alabama	Colbert	alabama,colbert	28141	Mississippi	Tishomingo	mississippi,tishomingo	Ranch	Soybeans	4.51534
1035	Alabama	Conecuh	alabama,conecuh	1035	Alabama	Conecuh	alabama,conecuh	Ranch	Corn grain	527.623
1035	Alabama	Conecuh	alabama,conecuh	1035	Alabama	Conecuh	alabama,conecuh	Ranch	Hay	3286.02
1041	Alabama	Crenshaw	alabama,crenshaw	1041	Alabama	Crenshaw	alabama,crenshaw	Ranch	Corn grain	1000.02
1043	Alabama	Cullman	alabama,cullman	1043	Alabama	Cullman	alabama,cullman	Ranch	Hay	13601.4
1043	Alabama	Cullman	alabama,cullman	1043	Alabama	Cullman	alabama,cullman	Ranch	Soybeans	142.083
1047	Alabama	Dallas	alabama,dallas	1047	Alabama	Dallas	alabama,dallas	Ranch	Corn grain	1408.09
1047	Alabama	Dallas	alabama,dallas	1085	Alabama	Lowndes	alabama,lowndes	Ranch	Corn grain	2794.68
1049	Alabama	De Kalb	alabama,de kalb	1049	Alabama	De Kalb	alabama,de kalb	Ranch	Hay	14037.4
1049	Alabama	De Kalb	alabama,de kalb	1049	Alabama	De Kalb	alabama,de kalb	Ranch	Soybeans	146.637
1049	Alabama	De Kalb	alabama,de kalb	13055	Georgia	Chattooga	georgia,chattooga	Ranch	Soybeans	52.1741
1049	Alabama	De Kalb	alabama,de kalb	13295	Georgia	Walker	georgia,walker	Ranch	Soybeans	52.5236
1049	Alabama	De Kalb	alabama,de kalb	13313	Georgia	Whitfield	georgia,whitfield	Ranch	Soybeans	28.6069
1051	Alabama	Elmore	alabama,elmore	1051	Alabama	Elmore	alabama,elmore	Ranch	Corn grain	499.562
1053	Alabama	Escambia	alabama,escambia	12059	Florida	Holmes	florida,holmes	Ranch	Corn grain	968.378
1053	Alabama	Escambia	alabama,escambia	12091	Florida	Okaloosa	florida,okaloosa	Ranch	Hay	670.218
1053	Alabama	Escambia	alabama,escambia	12113	Florida	Santa Rosa	florida,santa rosa	Ranch	Hay	3067.57
1053	Alabama	Escambia	alabama,escambia	12131	Florida	Walton	florida,walton	Ranch	Corn grain	1203.61
1055	Alabama	Etowah	alabama,etowah	1055	Alabama	Etowah	alabama,etowah	Ranch	Hay	9461.13
1055	Alabama	Etowah	alabama,etowah	1055	Alabama	Etowah	alabama,etowah	Ranch	Soybeans	98.8326
1059	Alabama	Franklin	alabama,franklin	1059	Alabama	Franklin	alabama,franklin	Ranch	Soybeans	59.8065
1059	Alabama	Franklin	alabama,franklin	28117	Mississippi	Prentiss	mississippi,prentiss	Ranch	Soybeans	84.9856
1059	Alabama	Franklin	alabama,franklin	28145	Mississippi	Union	mississippi,union	Ranch	Soybeans	35.6955
1061	Alabama	Geneva	alabama,geneva	12059	Florida	Holmes	florida,holmes	Ranch	Hay	6031.03
1061	Alabama	Geneva	alabama,geneva	12131	Florida	Walton	florida,walton	Ranch	Hay	7496.03
1061	Alabama	Geneva	alabama,geneva	12133	Florida	Washington	florida,washington	Ranch	Hay	939.792
1069	Alabama	Houston	alabama,houston	12013	Florida	Calhoun	florida,calhoun	Ranch	Hay	554.958
1069	Alabama	Houston	alabama,houston	12063	Florida	Jackson	florida,jackson	Ranch	Hay	9290.09
1071	Alabama	Jackson	alabama,jackson	47003	Tennessee	Bedford	tennessee,bedford	Ranch	Hay	19241.1
1071	Alabama	Jackson	alabama,jackson	47041	Tennessee	De Kalb	tennessee,de kalb	Ranch	Hay	4917.41
1071	Alabama	Jackson	alabama,jackson	47051	Tennessee	Franklin	tennessee,franklin	Ranch	Hay	7023.81
1071	Alabama	Jackson	alabama,jackson	47051	Tennessee	Franklin	tennessee,franklin	Ranch	Soybeans	73.3719
1071	Alabama	Jackson	alabama,jackson	47061	Tennessee	Grundy	tennessee,grundy	Ranch	Soybeans	15.6532
1071	Alabama	Jackson	alabama,jackson	47065	Tennessee	Hamilton	tennessee,hamilton	Ranch	Soybeans	23.7031
1071	Alabama	Jackson	alabama,jackson	47127	Tennessee	Moore	tennessee,moore	Ranch	Hay	16936.7
1071	Alabama	Jackson	alabama,jackson	47149	Tennessee	Rutherford	tennessee,rutherford	Ranch	Hay	8889.45
1071	Alabama	Jackson	alabama,jackson	47153	Tennessee	Sequatchie	tennessee,sequatchie	Ranch	Soybeans	50.8146
1071	Alabama	Jackson	alabama,jackson	47175	Tennessee	Van Buren	tennessee,van buren	Ranch	Soybeans	45.9788
1071	Alabama	Jackson	alabama,jackson	47177	Tennessee	Warren	tennessee,warren	Ranch	Hay	8268.56
1071	Alabama	Jackson	alabama,jackson	13083	Georgia	Dade	georgia,dade	Ranch	Soybeans	6.23409
1075	Alabama	Lamar	alabama,lamar	28017	Mississippi	Chickasaw	mississippi,chickasaw	Ranch	Soybeans	66.1959
1075	Alabama	Lamar	alabama,lamar	28025	Mississippi	Clay	mississippi,clay	Ranch	Soybeans	161.3
1075	Alabama	Lamar	alabama,lamar	28155	Mississippi	Webster	mississippi,webster	Ranch	Soybeans	9.21519
1077	Alabama	Lauderdale	alabama,lauderdale	47071	Tennessee	Hardin	tennessee,hardin	Ranch	Soybeans	53.1451
1077	Alabama	Lauderdale	alabama,lauderdale	47099	Tennessee	Lawrence	tennessee,lawrence	Ranch	Hay	11897.5
1077	Alabama	Lauderdale	alabama,lauderdale	47099	Tennessee	Lawrence	tennessee,lawrence	Ranch	Soybeans	124.284
1077	Alabama	Lauderdale	alabama,lauderdale	47119	Tennessee	Maury	tennessee,maury	Ranch	Hay	17857.9
1077	Alabama	Lauderdale	alabama,lauderdale	47135	Tennessee	Perry	tennessee,perry	Ranch	Soybeans	12.6527
1077	Alabama	Lauderdale	alabama,lauderdale	47181	Tennessee	Wayne	tennessee,wayne	Ranch	Soybeans	130.149
1077	Alabama	Lauderdale	alabama,lauderdale	47187	Tennessee	Williamson	tennessee,williamson	Ranch	Hay	5900.58
1077	Alabama	Lauderdale	alabama,lauderdale	1077	Alabama	Lauderdale	alabama,lauderdale	Ranch	Hay	9066.99
1077	Alabama	Lauderdale	alabama,lauderdale	1077	Alabama	Lauderdale	alabama,lauderdale	Ranch	Soybeans	94.7154
1079	Alabama	Lawrence	alabama,lawrence	47055	Tennessee	Giles	tennessee,giles	Ranch	Hay	22648
1079	Alabama	Lawrence	alabama,lawrence	1079	Alabama	Lawrence	alabama,lawrence	Ranch	Hay	10297.7
1079	Alabama	Lawrence	alabama,lawrence	1079	Alabama	Lawrence	alabama,lawrence	Ranch	Soybeans	107.572
1081	Alabama	Lee	alabama,lee	13259	Georgia	Stewart	georgia,stewart	Ranch	Corn grain	49.1055
1083	Alabama	Limestone	alabama,limestone	47055	Tennessee	Giles	tennessee,giles	Ranch	Soybeans	236.585
1083	Alabama	Limestone	alabama,limestone	47117	Tennessee	Marshall	tennessee,marshall	Ranch	Soybeans	107.339
1083	Alabama	Limestone	alabama,limestone	47119	Tennessee	Maury	tennessee,maury	Ranch	Soybeans	186.547
1087	Alabama	Macon	alabama,macon	1123	Alabama	Tallapoosa	alabama,tallapoosa	Ranch	Hay	2034.82
1089	Alabama	Madison	alabama,madison	47003	Tennessee	Bedford	tennessee,bedford	Ranch	Hay	2092.48
1089	Alabama	Madison	alabama,madison	47003	Tennessee	Bedford	tennessee,bedford	Ranch	Soybeans	222.854
1089	Alabama	Madison	alabama,madison	47103	Tennessee	Lincoln	tennessee,lincoln	Ranch	Hay	27676.9
1089	Alabama	Madison	alabama,madison	47103	Tennessee	Lincoln	tennessee,lincoln	Ranch	Soybeans	289.118
1089	Alabama	Madison	alabama,madison	47117	Tennessee	Marshall	tennessee,marshall	Ranch	Hay	3488.56
1089	Alabama	Madison	alabama,madison	47127	Tennessee	Moore	tennessee,moore	Ranch	Soybeans	176.924
1089	Alabama	Madison	alabama,madison	1089	Alabama	Madison	alabama,madison	Ranch	Hay	3774.04
1089	Alabama	Madison	alabama,madison	1089	Alabama	Madison	alabama,madison	Ranch	Soybeans	39.4243
1091	Alabama	Marengo	alabama,marengo	1091	Alabama	Marengo	alabama,marengo	Ranch	Soybeans	59.2141
1093	Alabama	Marion	alabama,marion	1093	Alabama	Marion	alabama,marion	Ranch	Soybeans	29.3837
1093	Alabama	Marion	alabama,marion	28057	Mississippi	Itawamba	mississippi,itawamba	Ranch	Soybeans	12.6235
1093	Alabama	Marion	alabama,marion	28081	Mississippi	Lee	mississippi,lee	Ranch	Soybeans	25.8783
1095	Alabama	Marshall	alabama,marshall	1095	Alabama	Marshall	alabama,marshall	Ranch	Hay	7299.89
1095	Alabama	Marshall	alabama,marshall	1095	Alabama	Marshall	alabama,marshall	Ranch	Soybeans	76.2559
1101	Alabama	Montgomery	alabama,montgomery	1051	Alabama	Elmore	alabama,elmore	Ranch	Hay	3111.26
1101	Alabama	Montgomery	alabama,montgomery	1085	Alabama	Lowndes	alabama,lowndes	Ranch	Hay	17405.2
1101	Alabama	Montgomery	alabama,montgomery	1101	Alabama	Montgomery	alabama,montgomery	Ranch	Corn grain	2911.25
1101	Alabama	Montgomery	alabama,montgomery	1101	Alabama	Montgomery	alabama,montgomery	Ranch	Hay	18131.2
1101	Alabama	Montgomery	alabama,montgomery	13061	Georgia	Clay	georgia,clay	Ranch	Corn grain	207.019
1103	Alabama	Morgan	alabama,morgan	47117	Tennessee	Marshall	tennessee,marshall	Ranch	Hay	6786.87
1103	Alabama	Morgan	alabama,morgan	1103	Alabama	Morgan	alabama,morgan	Ranch	Hay	8120.69
1103	Alabama	Morgan	alabama,morgan	1103	Alabama	Morgan	alabama,morgan	Ranch	Soybeans	84.8302
1105	Alabama	Perry	alabama,perry	1047	Alabama	Dallas	alabama,dallas	Ranch	Hay	8769.53
1107	Alabama	Pickens	alabama,pickens	1107	Alabama	Pickens	alabama,pickens	Ranch	Soybeans	42.4928
1107	Alabama	Pickens	alabama,pickens	28019	Mississippi	Choctaw	mississippi,choctaw	Ranch	Soybeans	11.7787
1107	Alabama	Pickens	alabama,pickens	28087	Mississippi	Lowndes	mississippi,lowndes	Ranch	Soybeans	32.6561
1109	Alabama	Pike	alabama,pike	1109	Alabama	Pike	alabama,pike	Ranch	Corn grain	1004.95
1111	Alabama	Randolph	alabama,randolph	1111	Alabama	Randolph	alabama,randolph	Ranch	Corn grain	839.569
1111	Alabama	Randolph	alabama,randolph	1111	Alabama	Randolph	alabama,randolph	Ranch	Hay	5228.81
1111	Alabama	Randolph	alabama,randolph	13145	Georgia	Harris	georgia,harris	Ranch	Corn grain	56.5392
1119	Alabama	Sumter	alabama,sumter	1119	Alabama	Sumter	alabama,sumter	Ranch	Soybeans	70.1772
1119	Alabama	Sumter	alabama,sumter	28069	Mississippi	Kemper	mississippi,kemper	Ranch	Soybeans	20.9454
1119	Alabama	Sumter	alabama,sumter	28075	Mississippi	Lauderdale	mississippi,lauderdale	Ranch	Soybeans	12.7109
1119	Alabama	Sumter	alabama,sumter	28101	Mississippi	Newton	mississippi,newton	Ranch	Soybeans	40.3274
1121	Alabama	Talladega	alabama,talladega	1121	Alabama	Talladega	alabama,talladega	Ranch	Corn grain	433.442
1121	Alabama	Talladega	alabama,talladega	1121	Alabama	Talladega	alabama,talladega	Ranch	Hay	2699.46
1121	Alabama	Talladega	alabama,talladega	1121	Alabama	Talladega	alabama,talladega	Ranch	Soybeans	28.199
1123	Alabama	Tallapoosa	alabama,tallapoosa	1123	Alabama	Tallapoosa	alabama,tallapoosa	Ranch	Corn grain	326.723
1125	Alabama	Tuscaloosa	alabama,tuscaloosa	1125	Alabama	Tuscaloosa	alabama,tuscaloosa	Ranch	Soybeans	27.8203
1127	Alabama	Walker	alabama,walker	1127	Alabama	Walker	alabama,walker	Ranch	Hay	2347.16
1127	Alabama	Walker	alabama,walker	1127	Alabama	Walker	alabama,walker	Ranch	Soybeans	24.5188
4003	Arizona	Cochise	arizona,cochise	4019	Arizona	Pima	arizona,pima	Ranch	Corn grain	1917.92
4009	Arizona	Graham	arizona,graham	4009	Arizona	Graham	arizona,graham	Ranch	Corn grain	454.365
4009	Arizona	Graham	arizona,graham	4009	Arizona	Graham	arizona,graham	Ranch	Hay	1848.86
4011	Arizona	Greenlee	arizona,greenlee	4011	Arizona	Greenlee	arizona,greenlee	Ranch	Hay	471.928
4017	Arizona	Navajo	arizona,navajo	4017	Arizona	Navajo	arizona,navajo	Ranch	Corn grain	708.128
5001	Arkansas	Arkansas	arkansas,arkansas	5001	Arkansas	Arkansas	arkansas,arkansas	Ranch	Corn grain	165.824
5003	Arkansas	Ashley	arkansas,ashley	5003	Arkansas	Ashley	arkansas,ashley	Ranch	Corn grain	82.2405
5003	Arkansas	Ashley	arkansas,ashley	5003	Arkansas	Ashley	arkansas,ashley	Ranch	Hay	512.191
5003	Arkansas	Ashley	arkansas,ashley	5139	Arkansas	Union	arkansas,union	Ranch	Corn grain	181.496
5003	Arkansas	Ashley	arkansas,ashley	22111	Louisiana	Union	louisiana,union	Ranch	Corn grain	883.749
5011	Arkansas	Bradley	arkansas,bradley	5011	Arkansas	Bradley	arkansas,bradley	Ranch	Hay	752.949
5013	Arkansas	Calhoun	arkansas,calhoun	5013	Arkansas	Calhoun	arkansas,calhoun	Ranch	Hay	679.513
5017	Arkansas	Chicot	arkansas,chicot	5017	Arkansas	Chicot	arkansas,chicot	Ranch	Corn grain	264.184
5023	Arkansas	Cleburne	arkansas,cleburne	5023	Arkansas	Cleburne	arkansas,cleburne	Ranch	Hay	14545.9
5025	Arkansas	Cleveland	arkansas,cleveland	5025	Arkansas	Cleveland	arkansas,cleveland	Ranch	Hay	1517.98
5027	Arkansas	Columbia	arkansas,columbia	5027	Arkansas	Columbia	arkansas,columbia	Ranch	Hay	3467.28
5029	Arkansas	Conway	arkansas,conway	5105	Arkansas	Perry	arkansas,perry	Ranch	Corn grain	508.07
5029	Arkansas	Conway	arkansas,conway	5141	Arkansas	Van Buren	arkansas,van buren	Ranch	Corn grain	1532.12
5033	Arkansas	Crawford	arkansas,crawford	5033	Arkansas	Crawford	arkansas,crawford	Ranch	Corn grain	2178.85
5035	Arkansas	Crittenden	arkansas,crittenden	5035	Arkansas	Crittenden	arkansas,crittenden	Ranch	Corn grain	17.6123
5037	Arkansas	Cross	arkansas,cross	5037	Arkansas	Cross	arkansas,cross	Ranch	Corn grain	85.6734
5037	Arkansas	Cross	arkansas,cross	5037	Arkansas	Cross	arkansas,cross	Ranch	Soybeans	5.57378
5039	Arkansas	Dallas	arkansas,dallas	5039	Arkansas	Dallas	arkansas,dallas	Ranch	Hay	510.332
5041	Arkansas	Desha	arkansas,desha	5041	Arkansas	Desha	arkansas,desha	Ranch	Corn grain	21.1945
5043	Arkansas	Drew	arkansas,drew	5011	Arkansas	Bradley	arkansas,bradley	Ranch	Corn grain	120.898
5043	Arkansas	Drew	arkansas,drew	5013	Arkansas	Calhoun	arkansas,calhoun	Ranch	Corn grain	109.107
5043	Arkansas	Drew	arkansas,drew	5043	Arkansas	Drew	arkansas,drew	Ranch	Corn grain	778.672
5045	Arkansas	Faulkner	arkansas,faulkner	5045	Arkansas	Faulkner	arkansas,faulkner	Ranch	Corn grain	1827.8
5045	Arkansas	Faulkner	arkansas,faulkner	5045	Arkansas	Faulkner	arkansas,faulkner	Ranch	Hay	11383.5
5049	Arkansas	Fulton	arkansas,fulton	5005	Arkansas	Baxter	arkansas,baxter	Ranch	Corn grain	76.4099
5049	Arkansas	Fulton	arkansas,fulton	5065	Arkansas	Izard	arkansas,izard	Ranch	Corn grain	2038.25
5053	Arkansas	Grant	arkansas,grant	5053	Arkansas	Grant	arkansas,grant	Ranch	Hay	2221.66
5059	Arkansas	Hot Spring	arkansas,hot spring	5059	Arkansas	Hot Spring	arkansas,hot spring	Ranch	Hay	3288.81
5063	Arkansas	Independence	arkansas,independence	5063	Arkansas	Independence	arkansas,independence	Ranch	Corn grain	2041.53
5063	Arkansas	Independence	arkansas,independence	5063	Arkansas	Independence	arkansas,independence	Ranch	Hay	2138.15
5063	Arkansas	Independence	arkansas,independence	5063	Arkansas	Independence	arkansas,independence	Ranch	Soybeans	132.819
5063	Arkansas	Independence	arkansas,independence	5137	Arkansas	Stone	arkansas,stone	Ranch	Corn grain	3026.78
5065	Arkansas	Izard	arkansas,izard	5065	Arkansas	Izard	arkansas,izard	Ranch	Soybeans	77.29
5067	Arkansas	Jackson	arkansas,jackson	5067	Arkansas	Jackson	arkansas,jackson	Ranch	Corn grain	180.153
5067	Arkansas	Jackson	arkansas,jackson	5067	Arkansas	Jackson	arkansas,jackson	Ranch	Soybeans	11.7205
5069	Arkansas	Jefferson	arkansas,jefferson	5039	Arkansas	Dallas	arkansas,dallas	Ranch	Corn grain	81.942
5069	Arkansas	Jefferson	arkansas,jefferson	5053	Arkansas	Grant	arkansas,grant	Ranch	Corn grain	356.724
5069	Arkansas	Jefferson	arkansas,jefferson	5069	Arkansas	Jefferson	arkansas,jefferson	Ranch	Corn grain	169.108
5069	Arkansas	Jefferson	arkansas,jefferson	5069	Arkansas	Jefferson	arkansas,jefferson	Ranch	Hay	1053.2
5071	Arkansas	Johnson	arkansas,johnson	5071	Arkansas	Johnson	arkansas,johnson	Ranch	Corn grain	1529.73
5073	Arkansas	Lafayette	arkansas,lafayette	5027	Arkansas	Columbia	arkansas,columbia	Ranch	Corn grain	556.728
5073	Arkansas	Lafayette	arkansas,lafayette	5073	Arkansas	Lafayette	arkansas,lafayette	Ranch	Corn grain	3216.33
5073	Arkansas	Lafayette	arkansas,lafayette	5073	Arkansas	Lafayette	arkansas,lafayette	Ranch	Hay	20031.2
5073	Arkansas	Lafayette	arkansas,lafayette	5099	Arkansas	Nevada	arkansas,nevada	Ranch	Corn grain	969.572
5073	Arkansas	Lafayette	arkansas,lafayette	5103	Arkansas	Ouachita	arkansas,ouachita	Ranch	Corn grain	227.02
5075	Arkansas	Lawrence	arkansas,lawrence	5075	Arkansas	Lawrence	arkansas,lawrence	Ranch	Corn grain	759.418
5077	Arkansas	Lee	arkansas,lee	5077	Arkansas	Lee	arkansas,lee	Ranch	Corn grain	43.7322
5077	Arkansas	Lee	arkansas,lee	5077	Arkansas	Lee	arkansas,lee	Ranch	Soybeans	2.84515
5079	Arkansas	Lincoln	arkansas,lincoln	5025	Arkansas	Cleveland	arkansas,cleveland	Ranch	Corn grain	243.736
5081	Arkansas	Little River	arkansas,little river	5061	Arkansas	Howard	arkansas,howard	Ranch	Corn grain	2615.43
5081	Arkansas	Little River	arkansas,little river	5081	Arkansas	Little River	arkansas,little river	Ranch	Corn grain	2199.9
5081	Arkansas	Little River	arkansas,little river	5109	Arkansas	Pike	arkansas,pike	Ranch	Corn grain	1461.82
5085	Arkansas	Lonoke	arkansas,lonoke	5085	Arkansas	Lonoke	arkansas,lonoke	Ranch	Corn grain	501.204
5085	Arkansas	Lonoke	arkansas,lonoke	5085	Arkansas	Lonoke	arkansas,lonoke	Ranch	Hay	3121.48
5091	Arkansas	Miller	arkansas,miller	48067	Texas	Cass	texas,cass	Ranch	Corn grain	724.865
5091	Arkansas	Miller	arkansas,miller	48315	Texas	Marion	texas,marion	Ranch	Corn grain	232.824
5091	Arkansas	Miller	arkansas,miller	48459	Texas	Upshur	texas,upshur	Ranch	Corn grain	1342.69
5091	Arkansas	Miller	arkansas,miller	5057	Arkansas	Hempstead	arkansas,hempstead	Ranch	Corn grain	2543.48
5095	Arkansas	Monroe	arkansas,monroe	5095	Arkansas	Monroe	arkansas,monroe	Ranch	Corn grain	7.16432
5095	Arkansas	Monroe	arkansas,monroe	5095	Arkansas	Monroe	arkansas,monroe	Ranch	Soybeans	0.4661
5103	Arkansas	Ouachita	arkansas,ouachita	5103	Arkansas	Ouachita	arkansas,ouachita	Ranch	Hay	1413.87
5107	Arkansas	Phillips	arkansas,phillips	5107	Arkansas	Phillips	arkansas,phillips	Ranch	Corn grain	52.8369
5107	Arkansas	Phillips	arkansas,phillips	5107	Arkansas	Phillips	arkansas,phillips	Ranch	Soybeans	3.43749
5111	Arkansas	Poinsett	arkansas,poinsett	5111	Arkansas	Poinsett	arkansas,poinsett	Ranch	Hay	990.918
5115	Arkansas	Pope	arkansas,pope	5115	Arkansas	Pope	arkansas,pope	Ranch	Corn grain	2031.38
5117	Arkansas	Prairie	arkansas,prairie	5117	Arkansas	Prairie	arkansas,prairie	Ranch	Corn grain	87.4645
5117	Arkansas	Prairie	arkansas,prairie	5117	Arkansas	Prairie	arkansas,prairie	Ranch	Hay	544.726
5119	Arkansas	Pulaski	arkansas,pulaski	5059	Arkansas	Hot Spring	arkansas,hot spring	Ranch	Corn grain	528.07
5119	Arkansas	Pulaski	arkansas,pulaski	5119	Arkansas	Pulaski	arkansas,pulaski	Ranch	Corn grain	325.678
5119	Arkansas	Pulaski	arkansas,pulaski	5119	Arkansas	Pulaski	arkansas,pulaski	Ranch	Hay	2028.31
5139	Arkansas	Union	arkansas,union	5139	Arkansas	Union	arkansas,union	Ranch	Hay	1130.35
5141	Arkansas	Van Buren	arkansas,van buren	5141	Arkansas	Van Buren	arkansas,van buren	Ranch	Hay	9542
5145	Arkansas	White	arkansas,white	5023	Arkansas	Cleburne	arkansas,cleburne	Ranch	Corn grain	2335.57
5145	Arkansas	White	arkansas,white	5145	Arkansas	White	arkansas,white	Ranch	Corn grain	2060.19
5145	Arkansas	White	arkansas,white	5145	Arkansas	White	arkansas,white	Ranch	Hay	12830.8
5147	Arkansas	Woodruff	arkansas,woodruff	5147	Arkansas	Woodruff	arkansas,woodruff	Ranch	Corn grain	37.3142
5147	Arkansas	Woodruff	arkansas,woodruff	5147	Arkansas	Woodruff	arkansas,woodruff	Ranch	Hay	232.392
5147	Arkansas	Woodruff	arkansas,woodruff	5147	Arkansas	Woodruff	arkansas,woodruff	Ranch	Soybeans	2.4276
5149	Arkansas	Yell	arkansas,yell	5051	Arkansas	Garland	arkansas,garland	Ranch	Corn grain	185.377
5149	Arkansas	Yell	arkansas,yell	5097	Arkansas	Montgomery	arkansas,montgomery	Ranch	Corn grain	766.732
5149	Arkansas	Yell	arkansas,yell	5127	Arkansas	Scott	arkansas,scott	Ranch	Corn grain	880.466
5149	Arkansas	Yell	arkansas,yell	5149	Arkansas	Yell	arkansas,yell	Ranch	Corn grain	1611.53
6005	California	Amador	california,amador	6009	California	Calaveras	california,calaveras	Ranch	Hay	3610
6007	California	Butte	california,butte	6009	California	Calaveras	california,calaveras	Ranch	Corn grain	1036.21
6007	California	Butte	california,butte	6061	California	Placer	california,placer	Ranch	Corn grain	766.388
6007	California	Butte	california,butte	6091	California	Sierra	california,sierra	Ranch	Corn grain	332.203
6007	California	Butte	california,butte	6017	California	El Dorado	california,el dorado	Ranch	Corn grain	221.649
6007	California	Butte	california,butte	6057	California	Nevada	california,nevada	Ranch	Corn grain	150.153
6011	California	Colusa	california,colusa	6011	California	Colusa	california,colusa	Ranch	Corn grain	732.105
6011	California	Colusa	california,colusa	6011	California	Colusa	california,colusa	Ranch	Hay	2979.02
6013	California	Contra Costa	california,contra costa	6001	California	Alameda	california,alameda	Ranch	Hay	3201.52
6013	California	Contra Costa	california,contra costa	6081	California	San Mateo	california,san mateo	Ranch	Hay	343.461
6017	California	El Dorado	california,el dorado	6017	California	El Dorado	california,el dorado	Ranch	Hay	433
6019	California	Fresno	california,fresno	6019	California	Fresno	california,fresno	Ranch	Hay	34247
6021	California	Glenn	california,glenn	6021	California	Glenn	california,glenn	Ranch	Corn grain	406.954
6021	California	Glenn	california,glenn	6021	California	Glenn	california,glenn	Ranch	Hay	1655.94
6021	California	Glenn	california,glenn	6041	California	Marin	california,marin	Ranch	Corn grain	150.262
6021	California	Glenn	california,glenn	6045	California	Mendocino	california,mendocino	Ranch	Corn grain	23.5428
6021	California	Glenn	california,glenn	6097	California	Sonoma	california,sonoma	Ranch	Corn grain	83.0932
6021	California	Glenn	california,glenn	6103	California	Tehama	california,tehama	Ranch	Corn grain	313.759
6023	California	Humboldt	california,humboldt	6015	California	Del Norte	california,del norte	Ranch	Hay	32.2271
6023	California	Humboldt	california,humboldt	6023	California	Humboldt	california,humboldt	Ranch	Hay	347.434
6025	California	Imperial	california,imperial	4013	Arizona	Maricopa	arizona,maricopa	Ranch	Hay	10384.6
6025	California	Imperial	california,imperial	4019	Arizona	Pima	arizona,pima	Ranch	Hay	7804.25
6025	California	Imperial	california,imperial	4021	Arizona	Pinal	arizona,pinal	Ranch	Hay	15565.2
6025	California	Imperial	california,imperial	4027	Arizona	Yuma	arizona,yuma	Ranch	Hay	8930.87
6027	California	Inyo	california,inyo	6107	California	Tulare	california,tulare	Ranch	Hay	938
6029	California	Kern	california,kern	6029	California	Kern	california,kern	Ranch	Corn grain	1097.57
6029	California	Kern	california,kern	6029	California	Kern	california,kern	Ranch	Hay	45144.8
6029	California	Kern	california,kern	6107	California	Tulare	california,tulare	Ranch	Hay	16530.2
6031	California	Kings	california,kings	6031	California	Kings	california,kings	Ranch	Corn grain	6522.53
6031	California	Kings	california,kings	6031	California	Kings	california,kings	Ranch	Hay	22517
6035	California	Lassen	california,lassen	6035	California	Lassen	california,lassen	Ranch	Hay	7568.06
6035	California	Lassen	california,lassen	32031	Nevada	Washoe	nevada,washoe	Ranch	Hay	2888.52
6039	California	Madera	california,madera	6039	California	Madera	california,madera	Ranch	Hay	16943
6039	California	Madera	california,madera	6107	California	Tulare	california,tulare	Ranch	Hay	5258.95
6041	California	Marin	california,marin	6041	California	Marin	california,marin	Ranch	Hay	611.431
6045	California	Mendocino	california,mendocino	6045	California	Mendocino	california,mendocino	Ranch	Hay	95.7983
6047	California	Merced	california,merced	6019	California	Fresno	california,fresno	Ranch	Hay	37871
6047	California	Merced	california,merced	6047	California	Merced	california,merced	Ranch	Corn grain	12055.3
6047	California	Merced	california,merced	6047	California	Merced	california,merced	Ranch	Hay	49054.5
6047	California	Merced	california,merced	6107	California	Tulare	california,tulare	Ranch	Hay	16068.9
6049	California	Modoc	california,modoc	41013	Oregon	Crook	oregon,crook	Ranch	Hay	9935.69
6049	California	Modoc	california,modoc	41025	Oregon	Harney	oregon,harney	Ranch	Hay	21283.1
6049	California	Modoc	california,modoc	41037	Oregon	Lake	oregon,lake	Ranch	Hay	19654.5
6051	California	Mono	california,mono	6107	California	Tulare	california,tulare	Ranch	Hay	1620.86
6051	California	Mono	california,mono	32009	Nevada	Esmeralda	nevada,esmeralda	Ranch	Hay	63.5712
6051	California	Mono	california,mono	32021	Nevada	Mineral	nevada,mineral	Ranch	Hay	97.5641
6053	California	Monterey	california,monterey	6031	California	Kings	california,kings	Ranch	Hay	2721.28
6053	California	Monterey	california,monterey	6053	California	Monterey	california,monterey	Ranch	Corn grain	1364.46
6053	California	Monterey	california,monterey	6053	California	Monterey	california,monterey	Ranch	Hay	9283.16
6061	California	Placer	california,placer	6061	California	Placer	california,placer	Ranch	Hay	3118.52
6061	California	Placer	california,placer	32005	Nevada	Douglas	nevada,douglas	Ranch	Hay	5165.16
6061	California	Placer	california,placer	6017	California	El Dorado	california,el dorado	Ranch	Hay	468.916
6061	California	Placer	california,placer	6057	California	Nevada	california,nevada	Ranch	Hay	610.99
6065	California	Riverside	california,riverside	6065	California	Riverside	california,riverside	Ranch	Hay	5924.48
6067	California	Sacramento	california,sacramento	6067	California	Sacramento	california,sacramento	Ranch	Corn grain	1743.69
6067	California	Sacramento	california,sacramento	6067	California	Sacramento	california,sacramento	Ranch	Hay	7095.25
6069	California	San Benito	california,san benito	6031	California	Kings	california,kings	Ranch	Hay	10384.6
6069	California	San Benito	california,san benito	6087	California	Santa Cruz	california,santa cruz	Ranch	Hay	6.44
6071	California	San Bernardino	california,san bernardino	6071	California	San Bernardino	california,san bernardino	Ranch	Hay	9089.36
6073	California	San Diego	california,san diego	6073	California	San Diego	california,san diego	Ranch	Corn grain	529.116
6073	California	San Diego	california,san diego	6073	California	San Diego	california,san diego	Ranch	Hay	2153.03
6077	California	San Joaquin	california,san joaquin	6009	California	Calaveras	california,calaveras	Ranch	Hay	286.448
6077	California	San Joaquin	california,san joaquin	6019	California	Fresno	california,fresno	Ranch	Corn grain	17723.3
6077	California	San Joaquin	california,san joaquin	6031	California	Kings	california,kings	Ranch	Corn grain	851.479
6077	California	San Joaquin	california,san joaquin	6077	California	San Joaquin	california,san joaquin	Ranch	Corn grain	7011.96
6077	California	San Joaquin	california,san joaquin	6077	California	San Joaquin	california,san joaquin	Ranch	Hay	28532.4
6077	California	San Joaquin	california,san joaquin	6099	California	Stanislaus	california,stanislaus	Ranch	Corn grain	6611.99
6079	California	San Luis Obispo	california,san luis obispo	6031	California	Kings	california,kings	Ranch	Hay	12111.6
6079	California	San Luis Obispo	california,san luis obispo	6079	California	San Luis Obispo	california,san luis obispo	Ranch	Hay	9070.37
6085	California	Santa Clara	california,santa clara	6085	California	Santa Clara	california,santa clara	Ranch	Hay	4536
6087	California	Santa Cruz	california,santa cruz	6087	California	Santa Cruz	california,santa cruz	Ranch	Hay	126
6089	California	Shasta	california,shasta	6089	California	Shasta	california,shasta	Ranch	Hay	10441.1
6091	California	Sierra	california,sierra	6091	California	Sierra	california,sierra	Ranch	Hay	1351.77
6093	California	Siskiyou	california,siskiyou	6093	California	Siskiyou	california,siskiyou	Ranch	Hay	319.622
6093	California	Siskiyou	california,siskiyou	41003	Oregon	Benton	oregon,benton	Ranch	Hay	1443.08
6093	California	Siskiyou	california,siskiyou	41011	Oregon	Coos	oregon,coos	Ranch	Hay	213.377
6093	California	Siskiyou	california,siskiyou	41015	Oregon	Curry	oregon,curry	Ranch	Hay	433.328
6093	California	Siskiyou	california,siskiyou	41019	Oregon	Douglas	oregon,douglas	Ranch	Hay	160.286
6093	California	Siskiyou	california,siskiyou	41029	Oregon	Jackson	oregon,jackson	Ranch	Hay	60.676
6093	California	Siskiyou	california,siskiyou	41035	Oregon	Klamath	oregon,klamath	Ranch	Hay	17270.9
6093	California	Siskiyou	california,siskiyou	41039	Oregon	Lane	oregon,lane	Ranch	Hay	18602.3
6095	California	Solano	california,solano	6001	California	Alameda	california,alameda	Ranch	Corn grain	786.785
6095	California	Solano	california,solano	6031	California	Kings	california,kings	Ranch	Corn grain	4356.92
6095	California	Solano	california,solano	6053	California	Monterey	california,monterey	Ranch	Corn grain	916.913
6095	California	Solano	california,solano	6079	California	San Luis Obispo	california,san luis obispo	Ranch	Corn grain	2229.08
6095	California	Solano	california,solano	6081	California	San Mateo	california,san mateo	Ranch	Corn grain	84.4069
6095	California	Solano	california,solano	6085	California	Santa Clara	california,santa clara	Ranch	Corn grain	1232.25
6095	California	Solano	california,solano	6095	California	Solano	california,solano	Ranch	Corn grain	2746.37
6095	California	Solano	california,solano	6095	California	Solano	california,solano	Ranch	Hay	11175.3
6095	California	Solano	california,solano	6087	California	Santa Cruz	california,santa cruz	Ranch	Corn grain	32.5476
6097	California	Sonoma	california,sonoma	6097	California	Sonoma	california,sonoma	Ranch	Corn grain	23.88
6097	California	Sonoma	california,sonoma	6097	California	Sonoma	california,sonoma	Ranch	Hay	435.286
6099	California	Stanislaus	california,stanislaus	6085	California	Santa Clara	california,santa clara	Ranch	Hay	478.178
6099	California	Stanislaus	california,stanislaus	6099	California	Stanislaus	california,stanislaus	Ranch	Corn grain	4110.39
6099	California	Stanislaus	california,stanislaus	6099	California	Stanislaus	california,stanislaus	Ranch	Hay	43630.6
6101	California	Sutter	california,sutter	6039	California	Madera	california,madera	Ranch	Corn grain	4163.82
6101	California	Sutter	california,sutter	6101	California	Sutter	california,sutter	Ranch	Corn grain	227.074
6101	California	Sutter	california,sutter	6101	California	Sutter	california,sutter	Ranch	Hay	923.99
6103	California	Tehama	california,tehama	6103	California	Tehama	california,tehama	Ranch	Hay	1276.72
6105	California	Trinity	california,trinity	6105	California	Trinity	california,trinity	Ranch	Hay	26.0465
6107	California	Tulare	california,tulare	6107	California	Tulare	california,tulare	Ranch	Hay	54068
6109	California	Tuolumne	california,tuolumne	6009	California	Calaveras	california,calaveras	Ranch	Hay	320
6111	California	Ventura	california,ventura	6111	California	Ventura	california,ventura	Ranch	Hay	809.208
8001	Colorado	Adams	colorado,adams	4005	Arizona	Coconino	arizona,coconino	Ranch	Corn grain	1954.59
8001	Colorado	Adams	colorado,adams	6019	California	Fresno	california,fresno	Ranch	Soybeans	333.743
8001	Colorado	Adams	colorado,adams	8001	Colorado	Adams	colorado,adams	Ranch	Corn grain	462.61
8001	Colorado	Adams	colorado,adams	8001	Colorado	Adams	colorado,adams	Ranch	Soybeans	30.0967
8001	Colorado	Adams	colorado,adams	8005	Colorado	Arapahoe	colorado,arapahoe	Ranch	Corn grain	287.504
8001	Colorado	Adams	colorado,adams	8013	Colorado	Boulder	colorado,boulder	Ranch	Soybeans	18.3587
8001	Colorado	Adams	colorado,adams	8015	Colorado	Chaffee	colorado,chaffee	Ranch	Corn grain	489.95
8001	Colorado	Adams	colorado,adams	8033	Colorado	Dolores	colorado,dolores	Ranch	Corn grain	218.612
8001	Colorado	Adams	colorado,adams	8035	Colorado	Douglas	colorado,douglas	Ranch	Corn grain	483.007
8001	Colorado	Adams	colorado,adams	8045	Colorado	Garfield	colorado,garfield	Ranch	Soybeans	142.247
8001	Colorado	Adams	colorado,adams	8051	Colorado	Gunnison	colorado,gunnison	Ranch	Corn grain	1576.5
8001	Colorado	Adams	colorado,adams	8059	Colorado	Jefferson	colorado,jefferson	Ranch	Corn grain	96.341
8001	Colorado	Adams	colorado,adams	8059	Colorado	Jefferson	colorado,jefferson	Ranch	Soybeans	6.2678
8001	Colorado	Adams	colorado,adams	8065	Colorado	Lake	colorado,lake	Ranch	Corn grain	35.5854
8001	Colorado	Adams	colorado,adams	8077	Colorado	Mesa	colorado,mesa	Ranch	Corn grain	2048.55
8001	Colorado	Adams	colorado,adams	8077	Colorado	Mesa	colorado,mesa	Ranch	Soybeans	133.275
8001	Colorado	Adams	colorado,adams	8093	Colorado	Park	colorado,park	Ranch	Corn grain	334.264
8001	Colorado	Adams	colorado,adams	8117	Colorado	Summit	colorado,summit	Ranch	Corn grain	49.3639
8001	Colorado	Adams	colorado,adams	8117	Colorado	Summit	colorado,summit	Ranch	Soybeans	3.21154
8001	Colorado	Adams	colorado,adams	49001	Utah	Beaver	utah,beaver	Ranch	Soybeans	77.3735
8001	Colorado	Adams	colorado,adams	49015	Utah	Emery	utah,emery	Ranch	Soybeans	60.2005
8001	Colorado	Adams	colorado,adams	49019	Utah	Grand	utah,grand	Ranch	Soybeans	17.3494
8001	Colorado	Adams	colorado,adams	49021	Utah	Iron	utah,iron	Ranch	Corn grain	1318.94
8001	Colorado	Adams	colorado,adams	49041	Utah	Sevier	utah,sevier	Ranch	Soybeans	251.919
8001	Colorado	Adams	colorado,adams	49055	Utah	Wayne	utah,wayne	Ranch	Corn grain	700.425
8001	Colorado	Adams	colorado,adams	8014	Colorado	Broomfield	colorado,broomfield	Ranch	Corn grain	3.90572
8001	Colorado	Adams	colorado,adams	8014	Colorado	Broomfield	colorado,broomfield	Ranch	Soybeans	0.2541
8001	Colorado	Adams	colorado,adams	8047	Colorado	Gilpin	colorado,gilpin	Ranch	Corn grain	11.2832
8001	Colorado	Adams	colorado,adams	8047	Colorado	Gilpin	colorado,gilpin	Ranch	Soybeans	0.734067
8009	Colorado	Baca	colorado,baca	8009	Colorado	Baca	colorado,baca	Ranch	Corn grain	2974.53
8011	Colorado	Bent	colorado,bent	8011	Colorado	Bent	colorado,bent	Ranch	Corn grain	1527.57
8013	Colorado	Boulder	colorado,boulder	8013	Colorado	Boulder	colorado,boulder	Ranch	Corn grain	282.188
8013	Colorado	Boulder	colorado,boulder	8045	Colorado	Garfield	colorado,garfield	Ranch	Corn grain	606.582
8013	Colorado	Boulder	colorado,boulder	8049	Colorado	Grand	colorado,grand	Ranch	Corn grain	846.347
8013	Colorado	Boulder	colorado,boulder	32017	Nevada	Lincoln	nevada,lincoln	Ranch	Corn grain	667.878
8013	Colorado	Boulder	colorado,boulder	49019	Utah	Grand	utah,grand	Ranch	Corn grain	266.674
8013	Colorado	Boulder	colorado,boulder	49031	Utah	Piute	utah,piute	Ranch	Corn grain	763.242
8017	Colorado	Cheyenne	colorado,cheyenne	4027	Arizona	Yuma	arizona,yuma	Ranch	Corn grain	2194.8
8017	Colorado	Cheyenne	colorado,cheyenne	8003	Colorado	Alamosa	colorado,alamosa	Ranch	Corn grain	549.838
8017	Colorado	Cheyenne	colorado,cheyenne	8017	Colorado	Cheyenne	colorado,cheyenne	Ranch	Corn grain	2224.52
8017	Colorado	Cheyenne	colorado,cheyenne	8021	Colorado	Conejos	colorado,conejos	Ranch	Corn grain	633.432
8017	Colorado	Cheyenne	colorado,cheyenne	8025	Colorado	Crowley	colorado,crowley	Ranch	Corn grain	1747.92
8021	Colorado	Conejos	colorado,conejos	8021	Colorado	Conejos	colorado,conejos	Ranch	Corn grain	99.07
8025	Colorado	Crowley	colorado,crowley	8021	Colorado	Conejos	colorado,conejos	Ranch	Corn grain	637.32
8029	Colorado	Delta	colorado,delta	49017	Utah	Garfield	utah,garfield	Ranch	Corn grain	725.487
8029	Colorado	Delta	colorado,delta	49053	Utah	Washington	utah,washington	Ranch	Corn grain	498.196
8039	Colorado	Elbert	colorado,elbert	8039	Colorado	Elbert	colorado,elbert	Ranch	Corn grain	2633.54
8039	Colorado	Elbert	colorado,elbert	8043	Colorado	Fremont	colorado,fremont	Ranch	Corn grain	542.027
8039	Colorado	Elbert	colorado,elbert	8053	Colorado	Hinsdale	colorado,hinsdale	Ranch	Corn grain	19.2031
8039	Colorado	Elbert	colorado,elbert	8119	Colorado	Teller	colorado,teller	Ranch	Corn grain	79.1993
8041	Colorado	El Paso	colorado,el paso	8041	Colorado	El Paso	colorado,el paso	Ranch	Corn grain	12.7
8045	Colorado	Garfield	colorado,garfield	8045	Colorado	Garfield	colorado,garfield	Ranch	Corn grain	1579.86
8061	Colorado	Kiowa	colorado,kiowa	4007	Arizona	Gila	arizona,gila	Ranch	Corn grain	312.891
8061	Colorado	Kiowa	colorado,kiowa	4013	Arizona	Maricopa	arizona,maricopa	Ranch	Corn grain	2552.06
8061	Colorado	Kiowa	colorado,kiowa	8023	Colorado	Costilla	colorado,costilla	Ranch	Corn grain	249.966
8061	Colorado	Kiowa	colorado,kiowa	8061	Colorado	Kiowa	colorado,kiowa	Ranch	Corn grain	891.48
8061	Colorado	Kiowa	colorado,kiowa	8089	Colorado	Otero	colorado,otero	Ranch	Corn grain	2085.33
8061	Colorado	Kiowa	colorado,kiowa	35031	New Mexico	Mckinley	new mexico,mckinley	Ranch	Corn grain	552.442
8067	Colorado	La Plata	colorado,la plata	8067	Colorado	La Plata	colorado,la plata	Ranch	Corn grain	1107.49
8069	Colorado	Larimer	colorado,larimer	8057	Colorado	Jackson	colorado,jackson	Ranch	Corn grain	1300.5
8069	Colorado	Larimer	colorado,larimer	8069	Colorado	Larimer	colorado,larimer	Ranch	Corn grain	2240.91
8069	Colorado	Larimer	colorado,larimer	8103	Colorado	Rio Blanco	colorado,rio blanco	Ranch	Corn grain	1150.02
8069	Colorado	Larimer	colorado,larimer	8107	Colorado	Routt	colorado,routt	Ranch	Corn grain	2324.44
8069	Colorado	Larimer	colorado,larimer	49015	Utah	Emery	utah,emery	Ranch	Corn grain	925.329
8073	Colorado	Lincoln	colorado,lincoln	4025	Arizona	Yavapai	arizona,yavapai	Ranch	Corn grain	1736.2
8073	Colorado	Lincoln	colorado,lincoln	8027	Colorado	Custer	colorado,custer	Ranch	Corn grain	513.385
8073	Colorado	Lincoln	colorado,lincoln	8041	Colorado	El Paso	colorado,el paso	Ranch	Corn grain	1107.59
8073	Colorado	Lincoln	colorado,lincoln	8073	Colorado	Lincoln	colorado,lincoln	Ranch	Corn grain	2930.05
8073	Colorado	Lincoln	colorado,lincoln	8109	Colorado	Saguache	colorado,saguache	Ranch	Corn grain	1170.2
8083	Colorado	Montezuma	colorado,montezuma	8083	Colorado	Montezuma	colorado,montezuma	Ranch	Corn grain	1517.48
8085	Colorado	Montrose	colorado,montrose	6029	California	Kern	california,kern	Ranch	Corn grain	9996.94
8085	Colorado	Montrose	colorado,montrose	6031	California	Kings	california,kings	Ranch	Soybeans	280.839
8085	Colorado	Montrose	colorado,montrose	6065	California	Riverside	california,riverside	Ranch	Corn grain	1455.96
8085	Colorado	Montrose	colorado,montrose	6071	California	San Bernardino	california,san bernardino	Ranch	Corn grain	2233.74
8085	Colorado	Montrose	colorado,montrose	6079	California	San Luis Obispo	california,san luis obispo	Ranch	Soybeans	145.021
8085	Colorado	Montrose	colorado,montrose	6111	California	Ventura	california,ventura	Ranch	Corn grain	198.866
8085	Colorado	Montrose	colorado,montrose	32003	Nevada	Clark	nevada,clark	Ranch	Corn grain	26.0381
8085	Colorado	Montrose	colorado,montrose	49017	Utah	Garfield	utah,garfield	Ranch	Soybeans	47.1991
8085	Colorado	Montrose	colorado,montrose	49037	Utah	San Juan	utah,san juan	Ranch	Corn grain	764.002
8085	Colorado	Montrose	colorado,montrose	49053	Utah	Washington	utah,washington	Ranch	Soybeans	32.4119
8087	Colorado	Morgan	colorado,morgan	8123	Colorado	Weld	colorado,weld	Ranch	Corn grain	17914.8
8099	Colorado	Prowers	colorado,prowers	35006	New Mexico	Cibola	new mexico,cibola	Ranch	Corn grain	442.539
8101	Colorado	Pueblo	colorado,pueblo	8101	Colorado	Pueblo	colorado,pueblo	Ranch	Corn grain	1536.03
8101	Colorado	Pueblo	colorado,pueblo	8105	Colorado	Rio Grande	colorado,rio grande	Ranch	Corn grain	612.655
8101	Colorado	Pueblo	colorado,pueblo	35045	New Mexico	San Juan	new mexico,san juan	Ranch	Corn grain	390.246
8115	Colorado	Sedgwick	colorado,sedgwick	8075	Colorado	Logan	colorado,logan	Ranch	Corn grain	6673.79
8115	Colorado	Sedgwick	colorado,sedgwick	8115	Colorado	Sedgwick	colorado,sedgwick	Ranch	Corn grain	1153.49
8121	Colorado	Washington	colorado,washington	8087	Colorado	Morgan	colorado,morgan	Ranch	Corn grain	5919.98
9005	Connecticut	Litchfield	connecticut,litchfield	36027	New York	Dutchess	new york,dutchess	Ranch	Corn grain	136.882
9005	Connecticut	Litchfield	connecticut,litchfield	36111	New York	Ulster	new york,ulster	Ranch	Corn grain	5.21454
10003	Delaware	New Castle	delaware,new castle	34033	New Jersey	Salem	new jersey,salem	Ranch	Soybeans	0.899012
10003	Delaware	New Castle	delaware,new castle	42029	Pennsylvania	Chester	pennsylvania,chester	Ranch	Soybeans	9.95699
12013	Florida	Calhoun	florida,calhoun	12077	Florida	Liberty	florida,liberty	Ranch	Corn grain	8.13
12039	Florida	Gadsden	florida,gadsden	12039	Florida	Gadsden	florida,gadsden	Ranch	Corn grain	166.571
12047	Florida	Hamilton	florida,hamilton	13009	Georgia	Baldwin	georgia,baldwin	Ranch	Soybeans	6.3409
12047	Florida	Hamilton	florida,hamilton	13017	Georgia	Ben Hill	georgia,ben hill	Ranch	Soybeans	6.10785
12047	Florida	Hamilton	florida,hamilton	13023	Georgia	Bleckley	georgia,bleckley	Ranch	Soybeans	5.95249
12047	Florida	Hamilton	florida,hamilton	13091	Georgia	Dodge	georgia,dodge	Ranch	Soybeans	17.7992
12047	Florida	Hamilton	florida,hamilton	13167	Georgia	Johnson	georgia,johnson	Ranch	Soybeans	16.3718
12047	Florida	Hamilton	florida,hamilton	13175	Georgia	Laurens	georgia,laurens	Ranch	Soybeans	19.382
12047	Florida	Hamilton	florida,hamilton	13237	Georgia	Putnam	georgia,putnam	Ranch	Soybeans	63.7586
12047	Florida	Hamilton	florida,hamilton	13289	Georgia	Twiggs	georgia,twiggs	Ranch	Soybeans	6.85555
12047	Florida	Hamilton	florida,hamilton	13303	Georgia	Washington	georgia,washington	Ranch	Soybeans	18.2556
12047	Florida	Hamilton	florida,hamilton	13319	Georgia	Wilkinson	georgia,wilkinson	Ranch	Soybeans	13.2256
12059	Florida	Holmes	florida,holmes	1001	Alabama	Autauga	alabama,autauga	Ranch	Soybeans	52.7081
12059	Florida	Holmes	florida,holmes	1017	Alabama	Chambers	alabama,chambers	Ranch	Soybeans	62.1661
12059	Florida	Holmes	florida,holmes	1031	Alabama	Coffee	alabama,coffee	Ranch	Soybeans	92.3946
12059	Florida	Holmes	florida,holmes	1041	Alabama	Crenshaw	alabama,crenshaw	Ranch	Soybeans	65.0598
12059	Florida	Holmes	florida,holmes	1047	Alabama	Dallas	alabama,dallas	Ranch	Soybeans	91.6081
12059	Florida	Holmes	florida,holmes	1051	Alabama	Elmore	alabama,elmore	Ranch	Soybeans	32.5008
12059	Florida	Holmes	florida,holmes	1085	Alabama	Lowndes	alabama,lowndes	Ranch	Soybeans	181.818
12059	Florida	Holmes	florida,holmes	1101	Alabama	Montgomery	alabama,montgomery	Ranch	Soybeans	189.402
12059	Florida	Holmes	florida,holmes	1109	Alabama	Pike	alabama,pike	Ranch	Soybeans	65.3802
12059	Florida	Holmes	florida,holmes	1111	Alabama	Randolph	alabama,randolph	Ranch	Soybeans	54.6211
12059	Florida	Holmes	florida,holmes	1123	Alabama	Tallapoosa	alabama,tallapoosa	Ranch	Soybeans	21.2561
12059	Florida	Holmes	florida,holmes	12059	Florida	Holmes	florida,holmes	Ranch	Soybeans	63.0012
12059	Florida	Holmes	florida,holmes	13149	Georgia	Heard	georgia,heard	Ranch	Soybeans	66.4193
12063	Florida	Jackson	florida,jackson	12013	Florida	Calhoun	florida,calhoun	Ranch	Soybeans	19.4597
12063	Florida	Jackson	florida,jackson	12039	Florida	Gadsden	florida,gadsden	Ranch	Soybeans	10.8368
12063	Florida	Jackson	florida,jackson	12063	Florida	Jackson	florida,jackson	Ranch	Corn grain	1491.67
12063	Florida	Jackson	florida,jackson	12063	Florida	Jackson	florida,jackson	Ranch	Soybeans	97.0459
12063	Florida	Jackson	florida,jackson	12077	Florida	Liberty	florida,liberty	Ranch	Soybeans	2.49558
12063	Florida	Jackson	florida,jackson	13035	Georgia	Butts	georgia,butts	Ranch	Soybeans	29.4517
12063	Florida	Jackson	florida,jackson	13037	Georgia	Calhoun	georgia,calhoun	Ranch	Soybeans	6.77787
12063	Florida	Jackson	florida,jackson	13061	Georgia	Clay	georgia,clay	Ranch	Soybeans	13.4683
12063	Florida	Jackson	florida,jackson	13077	Georgia	Coweta	georgia,coweta	Ranch	Soybeans	23.4895
12063	Florida	Jackson	florida,jackson	13095	Georgia	Dougherty	georgia,dougherty	Ranch	Soybeans	8.09849
12063	Florida	Jackson	florida,jackson	13099	Georgia	Early	georgia,early	Ranch	Soybeans	28.4904
12063	Florida	Jackson	florida,jackson	13113	Georgia	Fayette	georgia,fayette	Ranch	Soybeans	3.7288
12063	Florida	Jackson	florida,jackson	13145	Georgia	Harris	georgia,harris	Ranch	Soybeans	9.89491
12063	Florida	Jackson	florida,jackson	13171	Georgia	Lamar	georgia,lamar	Ranch	Soybeans	25.2568
12063	Florida	Jackson	florida,jackson	13193	Georgia	Macon	georgia,macon	Ranch	Soybeans	20.2462
12063	Florida	Jackson	florida,jackson	13201	Georgia	Miller	georgia,miller	Ranch	Soybeans	30.2188
12063	Florida	Jackson	florida,jackson	13207	Georgia	Monroe	georgia,monroe	Ranch	Soybeans	19.0421
12063	Florida	Jackson	florida,jackson	13243	Georgia	Randolph	georgia,randolph	Ranch	Soybeans	21.7902
12063	Florida	Jackson	florida,jackson	13249	Georgia	Schley	georgia,schley	Ranch	Soybeans	3.45691
12063	Florida	Jackson	florida,jackson	13259	Georgia	Stewart	georgia,stewart	Ranch	Soybeans	3.19473
12063	Florida	Jackson	florida,jackson	13269	Georgia	Taylor	georgia,taylor	Ranch	Soybeans	9.98231
12063	Florida	Jackson	florida,jackson	13285	Georgia	Troup	georgia,troup	Ranch	Soybeans	12.4973
12063	Florida	Jackson	florida,jackson	13293	Georgia	Upson	georgia,upson	Ranch	Soybeans	21.3338
12063	Florida	Jackson	florida,jackson	13307	Georgia	Webster	georgia,webster	Ranch	Soybeans	44.6582
12065	Florida	Jefferson	florida,jefferson	12073	Florida	Leon	florida,leon	Ranch	Soybeans	5.15623
12065	Florida	Jefferson	florida,jefferson	12129	Florida	Wakulla	florida,wakulla	Ranch	Soybeans	4.30171
12065	Florida	Jefferson	florida,jefferson	13131	Georgia	Grady	georgia,grady	Ranch	Soybeans	23.4992
12073	Florida	Leon	florida,leon	12073	Florida	Leon	florida,leon	Ranch	Corn grain	79.2553
12073	Florida	Leon	florida,leon	13131	Georgia	Grady	georgia,grady	Ranch	Corn grain	361.201
12079	Florida	Madison	florida,madison	13287	Georgia	Turner	georgia,turner	Ranch	Soybeans	13.4975
12091	Florida	Okaloosa	florida,okaloosa	1129	Alabama	Washington	alabama,washington	Ranch	Soybeans	30.9859
12091	Florida	Okaloosa	florida,okaloosa	12033	Florida	Escambia	florida,escambia	Ranch	Soybeans	13.5072
12091	Florida	Okaloosa	florida,okaloosa	12091	Florida	Okaloosa	florida,okaloosa	Ranch	Soybeans	7.00121
12091	Florida	Okaloosa	florida,okaloosa	22051	Louisiana	Jefferson	louisiana,jefferson	Ranch	Soybeans	1.2138
12091	Florida	Okaloosa	florida,okaloosa	28023	Mississippi	Clarke	mississippi,clarke	Ranch	Soybeans	1.78948
12091	Florida	Okaloosa	florida,okaloosa	28041	Mississippi	Greene	mississippi,greene	Ranch	Soybeans	111.592
12091	Florida	Okaloosa	florida,okaloosa	28045	Mississippi	Hancock	mississippi,hancock	Ranch	Soybeans	23.1399
12091	Florida	Okaloosa	florida,okaloosa	28047	Mississippi	Harrison	mississippi,harrison	Ranch	Soybeans	5.20478
12091	Florida	Okaloosa	florida,okaloosa	28059	Mississippi	Jackson	mississippi,jackson	Ranch	Soybeans	38.4727
12091	Florida	Okaloosa	florida,okaloosa	28061	Mississippi	Jasper	mississippi,jasper	Ranch	Soybeans	54.9027
12091	Florida	Okaloosa	florida,okaloosa	28067	Mississippi	Jones	mississippi,jones	Ranch	Soybeans	66.5746
12091	Florida	Okaloosa	florida,okaloosa	28111	Mississippi	Perry	mississippi,perry	Ranch	Soybeans	13.303
12091	Florida	Okaloosa	florida,okaloosa	28129	Mississippi	Smith	mississippi,smith	Ranch	Soybeans	50.0766
12091	Florida	Okaloosa	florida,okaloosa	28153	Mississippi	Wayne	mississippi,wayne	Ranch	Soybeans	38.696
12113	Florida	Santa Rosa	florida,santa rosa	1003	Alabama	Baldwin	alabama,baldwin	Ranch	Soybeans	73.0029
12113	Florida	Santa Rosa	florida,santa rosa	12113	Florida	Santa Rosa	florida,santa rosa	Ranch	Soybeans	32.0444
12113	Florida	Santa Rosa	florida,santa rosa	28039	Mississippi	George	mississippi,george	Ranch	Soybeans	25.6452
12113	Florida	Santa Rosa	florida,santa rosa	28073	Mississippi	Lamar	mississippi,lamar	Ranch	Soybeans	116.02
12113	Florida	Santa Rosa	florida,santa rosa	28091	Mississippi	Marion	mississippi,marion	Ranch	Soybeans	68.138
12113	Florida	Santa Rosa	florida,santa rosa	28109	Mississippi	Pearl River	mississippi,pearl river	Ranch	Soybeans	74.3624
12113	Florida	Santa Rosa	florida,santa rosa	28111	Mississippi	Perry	mississippi,perry	Ranch	Soybeans	3.49607
12113	Florida	Santa Rosa	florida,santa rosa	28131	Mississippi	Stone	mississippi,stone	Ranch	Soybeans	36.181
12123	Florida	Taylor	florida,taylor	12129	Florida	Wakulla	florida,wakulla	Ranch	Corn grain	63.5807
12129	Florida	Wakulla	florida,wakulla	12129	Florida	Wakulla	florida,wakulla	Ranch	Corn grain	2.54
12131	Florida	Walton	florida,walton	1025	Alabama	Clarke	alabama,clarke	Ranch	Soybeans	14.9249
12131	Florida	Walton	florida,walton	1035	Alabama	Conecuh	alabama,conecuh	Ranch	Soybeans	34.3263
12131	Florida	Walton	florida,walton	12131	Florida	Walton	florida,walton	Ranch	Soybeans	78.3048
12131	Florida	Walton	florida,walton	22075	Louisiana	Plaquemines	louisiana,plaquemines	Ranch	Soybeans	15.4299
12131	Florida	Walton	florida,walton	28023	Mississippi	Clarke	mississippi,clarke	Ranch	Soybeans	15.6796
12133	Florida	Washington	florida,washington	12013	Florida	Calhoun	florida,calhoun	Ranch	Corn grain	299.111
12133	Florida	Washington	florida,washington	12077	Florida	Liberty	florida,liberty	Ranch	Corn grain	30.229
12133	Florida	Washington	florida,washington	12133	Florida	Washington	florida,washington	Ranch	Corn grain	150.899
12133	Florida	Washington	florida,washington	12133	Florida	Washington	florida,washington	Ranch	Soybeans	9.81723
13011	Georgia	Banks	georgia,banks	13011	Georgia	Banks	georgia,banks	Ranch	Corn grain	475.01
13011	Georgia	Banks	georgia,banks	13011	Georgia	Banks	georgia,banks	Ranch	Hay	4995.49
13011	Georgia	Banks	georgia,banks	13011	Georgia	Banks	georgia,banks	Ranch	Soybeans	52.1838
13011	Georgia	Banks	georgia,banks	13137	Georgia	Habersham	georgia,habersham	Ranch	Hay	4120.77
13011	Georgia	Banks	georgia,banks	13139	Georgia	Hall	georgia,hall	Ranch	Soybeans	27.6553
13013	Georgia	Barrow	georgia,barrow	13013	Georgia	Barrow	georgia,barrow	Ranch	Corn grain	23.88
13013	Georgia	Barrow	georgia,barrow	13013	Georgia	Barrow	georgia,barrow	Ranch	Hay	1804.29
13013	Georgia	Barrow	georgia,barrow	13157	Georgia	Jackson	georgia,jackson	Ranch	Hay	6116.55
13015	Georgia	Bartow	georgia,bartow	13015	Georgia	Bartow	georgia,bartow	Ranch	Hay	9187.84
13015	Georgia	Bartow	georgia,bartow	13015	Georgia	Bartow	georgia,bartow	Ranch	Soybeans	95.9778
13015	Georgia	Bartow	georgia,bartow	13057	Georgia	Cherokee	georgia,cherokee	Ranch	Soybeans	9.02098
13017	Georgia	Ben Hill	georgia,ben hill	13017	Georgia	Ben Hill	georgia,ben hill	Ranch	Corn grain	93.8825
13017	Georgia	Ben Hill	georgia,ben hill	13017	Georgia	Ben Hill	georgia,ben hill	Ranch	Hay	584.697
13023	Georgia	Bleckley	georgia,bleckley	13023	Georgia	Bleckley	georgia,bleckley	Ranch	Corn grain	91.4944
13023	Georgia	Bleckley	georgia,bleckley	13023	Georgia	Bleckley	georgia,bleckley	Ranch	Hay	569.824
13033	Georgia	Burke	georgia,burke	13163	Georgia	Jefferson	georgia,jefferson	Ranch	Hay	3130.78
13035	Georgia	Butts	georgia,butts	13035	Georgia	Butts	georgia,butts	Ranch	Hay	2819.38
13035	Georgia	Butts	georgia,butts	13207	Georgia	Monroe	georgia,monroe	Ranch	Hay	1822.88
13037	Georgia	Calhoun	georgia,calhoun	13037	Georgia	Calhoun	georgia,calhoun	Ranch	Hay	648.838
13037	Georgia	Calhoun	georgia,calhoun	13099	Georgia	Early	georgia,early	Ranch	Hay	71.6576
13045	Georgia	Carroll	georgia,carroll	13045	Georgia	Carroll	georgia,carroll	Ranch	Hay	3873.5
13047	Georgia	Catoosa	georgia,catoosa	47035	Tennessee	Cumberland	tennessee,cumberland	Ranch	Hay	9549.06
13047	Georgia	Catoosa	georgia,catoosa	47121	Tennessee	Meigs	tennessee,meigs	Ranch	Hay	2943.94
13055	Georgia	Chattooga	georgia,chattooga	13055	Georgia	Chattooga	georgia,chattooga	Ranch	Hay	4994.56
13055	Georgia	Chattooga	georgia,chattooga	13115	Georgia	Floyd	georgia,floyd	Ranch	Hay	6223.45
13061	Georgia	Clay	georgia,clay	13061	Georgia	Clay	georgia,clay	Ranch	Hay	1289.31
13061	Georgia	Clay	georgia,clay	13099	Georgia	Early	georgia,early	Ranch	Hay	2655.69
13063	Georgia	Clayton	georgia,clayton	13121	Georgia	Fulton	georgia,fulton	Ranch	Hay	146
13077	Georgia	Coweta	georgia,coweta	13077	Georgia	Coweta	georgia,coweta	Ranch	Hay	2248.62
13083	Georgia	Dade	georgia,dade	47061	Tennessee	Grundy	tennessee,grundy	Ranch	Hay	1498.46
13083	Georgia	Dade	georgia,dade	47177	Tennessee	Warren	tennessee,warren	Ranch	Hay	3433.76
13083	Georgia	Dade	georgia,dade	13083	Georgia	Dade	georgia,dade	Ranch	Hay	596.782
13085	Georgia	Dawson	georgia,dawson	47123	Tennessee	Monroe	tennessee,monroe	Ranch	Hay	4000.87
13085	Georgia	Dawson	georgia,dawson	13085	Georgia	Dawson	georgia,dawson	Ranch	Hay	526.135
13087	Georgia	Decatur	georgia,decatur	12013	Florida	Calhoun	florida,calhoun	Ranch	Hay	1307.89
13087	Georgia	Decatur	georgia,decatur	12039	Florida	Gadsden	florida,gadsden	Ranch	Hay	1037.4
13087	Georgia	Decatur	georgia,decatur	12077	Florida	Liberty	florida,liberty	Ranch	Hay	238.899
13087	Georgia	Decatur	georgia,decatur	13201	Georgia	Miller	georgia,miller	Ranch	Hay	2892.81
13091	Georgia	Dodge	georgia,dodge	13091	Georgia	Dodge	georgia,dodge	Ranch	Corn grain	273.588
13095	Georgia	Dougherty	georgia,dougherty	13095	Georgia	Dougherty	georgia,dougherty	Ranch	Hay	775.259
13099	Georgia	Early	georgia,early	13099	Georgia	Early	georgia,early	Ranch	Corn grain	437.919
13111	Georgia	Fannin	georgia,fannin	47123	Tennessee	Monroe	tennessee,monroe	Ranch	Hay	4913.91
13111	Georgia	Fannin	georgia,fannin	13111	Georgia	Fannin	georgia,fannin	Ranch	Hay	619.091
13113	Georgia	Fayette	georgia,fayette	13113	Georgia	Fayette	georgia,fayette	Ranch	Hay	356.954
13117	Georgia	Forsyth	georgia,forsyth	13117	Georgia	Forsyth	georgia,forsyth	Ranch	Hay	753.879
13119	Georgia	Franklin	georgia,franklin	37161	North Carolina	Rutherford	north carolina,rutherford	Ranch	Hay	1441.72
13119	Georgia	Franklin	georgia,franklin	47029	Tennessee	Cocke	tennessee,cocke	Ranch	Hay	839.138
13119	Georgia	Franklin	georgia,franklin	13119	Georgia	Franklin	georgia,franklin	Ranch	Corn grain	666.05
13119	Georgia	Franklin	georgia,franklin	13119	Georgia	Franklin	georgia,franklin	Ranch	Hay	5041.97
13119	Georgia	Franklin	georgia,franklin	13119	Georgia	Franklin	georgia,franklin	Ranch	Soybeans	52.6693
13119	Georgia	Franklin	georgia,franklin	13257	Georgia	Stephens	georgia,stephens	Ranch	Hay	5475.15
13119	Georgia	Franklin	georgia,franklin	37021	North Carolina	Buncombe	north carolina,buncombe	Ranch	Hay	3480.3
13119	Georgia	Franklin	georgia,franklin	37087	North Carolina	Haywood	north carolina,haywood	Ranch	Hay	3042.47
13119	Georgia	Franklin	georgia,franklin	37099	North Carolina	Jackson	north carolina,jackson	Ranch	Hay	294.673
13119	Georgia	Franklin	georgia,franklin	37115	North Carolina	Madison	north carolina,madison	Ranch	Hay	1266.07
13119	Georgia	Franklin	georgia,franklin	37111	North Carolina	Mcdowell	north carolina,mcdowell	Ranch	Hay	489.882
13119	Georgia	Franklin	georgia,franklin	37149	North Carolina	Polk	north carolina,polk	Ranch	Hay	476.868
13119	Georgia	Franklin	georgia,franklin	37175	North Carolina	Transylvania	north carolina,transylvania	Ranch	Hay	411.798
13119	Georgia	Franklin	georgia,franklin	45073	South Carolina	Oconee	south carolina,oconee	Ranch	Hay	3008.08
13123	Georgia	Gilmer	georgia,gilmer	13085	Georgia	Dawson	georgia,dawson	Ranch	Soybeans	5.4961
13123	Georgia	Gilmer	georgia,gilmer	13111	Georgia	Fannin	georgia,fannin	Ranch	Soybeans	6.46714
13123	Georgia	Gilmer	georgia,gilmer	13123	Georgia	Gilmer	georgia,gilmer	Ranch	Soybeans	15.7503
13123	Georgia	Gilmer	georgia,gilmer	13187	Georgia	Lumpkin	georgia,lumpkin	Ranch	Soybeans	7.66152
13125	Georgia	Glascock	georgia,glascock	13301	Georgia	Warren	georgia,warren	Ranch	Soybeans	14.4782
13129	Georgia	Gordon	georgia,gordon	47011	Tennessee	Bradley	tennessee,bradley	Ranch	Hay	6553
13129	Georgia	Gordon	georgia,gordon	13129	Georgia	Gordon	georgia,gordon	Ranch	Hay	4975.04
13129	Georgia	Gordon	georgia,gordon	13129	Georgia	Gordon	georgia,gordon	Ranch	Soybeans	51.9701
13129	Georgia	Gordon	georgia,gordon	13313	Georgia	Whitfield	georgia,whitfield	Ranch	Hay	2738.5
13131	Georgia	Grady	georgia,grady	12073	Florida	Leon	florida,leon	Ranch	Hay	493.6
13131	Georgia	Grady	georgia,grady	12129	Florida	Wakulla	florida,wakulla	Ranch	Hay	411.798
13131	Georgia	Grady	georgia,grady	13131	Georgia	Grady	georgia,grady	Ranch	Hay	2249.55
13133	Georgia	Greene	georgia,greene	13133	Georgia	Greene	georgia,greene	Ranch	Hay	1512.4
13133	Georgia	Greene	georgia,greene	13265	Georgia	Taliaferro	georgia,taliaferro	Ranch	Hay	1052.27
13137	Georgia	Habersham	georgia,habersham	13137	Georgia	Habersham	georgia,habersham	Ranch	Soybeans	43.0463
13139	Georgia	Hall	georgia,hall	13139	Georgia	Hall	georgia,hall	Ranch	Hay	2647.41
13141	Georgia	Hancock	georgia,hancock	13301	Georgia	Warren	georgia,warren	Ranch	Hay	1385.98
13143	Georgia	Haralson	georgia,haralson	13143	Georgia	Haralson	georgia,haralson	Ranch	Hay	812.441
13145	Georgia	Harris	georgia,harris	13145	Georgia	Harris	georgia,harris	Ranch	Corn grain	17.02
13147	Georgia	Hart	georgia,hart	37161	North Carolina	Rutherford	north carolina,rutherford	Ranch	Hay	661.885
13147	Georgia	Hart	georgia,hart	45007	South Carolina	Anderson	south carolina,anderson	Ranch	Hay	11654
13147	Georgia	Hart	georgia,hart	45059	South Carolina	Laurens	south carolina,laurens	Ranch	Hay	12310.5
13147	Georgia	Hart	georgia,hart	45091	South Carolina	York	south carolina,york	Ranch	Hay	55.774
13147	Georgia	Hart	georgia,hart	13147	Georgia	Hart	georgia,hart	Ranch	Hay	5026.17
13147	Georgia	Hart	georgia,hart	45021	South Carolina	Cherokee	south carolina,cherokee	Ranch	Hay	2567.46
13147	Georgia	Hart	georgia,hart	45045	South Carolina	Greenville	south carolina,greenville	Ranch	Hay	1329.28
13147	Georgia	Hart	georgia,hart	45083	South Carolina	Spartanburg	south carolina,spartanburg	Ranch	Hay	2864.92
13149	Georgia	Heard	georgia,heard	13149	Georgia	Heard	georgia,heard	Ranch	Hay	6358.24
13157	Georgia	Jackson	georgia,jackson	13013	Georgia	Barrow	georgia,barrow	Ranch	Soybeans	18.8479
13157	Georgia	Jackson	georgia,jackson	13117	Georgia	Forsyth	georgia,forsyth	Ranch	Soybeans	7.87515
13157	Georgia	Jackson	georgia,jackson	13157	Georgia	Jackson	georgia,jackson	Ranch	Corn grain	56.57
13157	Georgia	Jackson	georgia,jackson	13157	Georgia	Jackson	georgia,jackson	Ranch	Soybeans	63.8945
13159	Georgia	Jasper	georgia,jasper	13237	Georgia	Putnam	georgia,putnam	Ranch	Corn grain	81.67
13163	Georgia	Jefferson	georgia,jefferson	13163	Georgia	Jefferson	georgia,jefferson	Ranch	Corn grain	502.697
13163	Georgia	Jefferson	georgia,jefferson	13163	Georgia	Jefferson	georgia,jefferson	Ranch	Soybeans	32.7047
13163	Georgia	Jefferson	georgia,jefferson	13301	Georgia	Warren	georgia,warren	Ranch	Corn grain	222.542
13167	Georgia	Johnson	georgia,johnson	13167	Georgia	Johnson	georgia,johnson	Ranch	Corn grain	251.647
13167	Georgia	Johnson	georgia,johnson	13167	Georgia	Johnson	georgia,johnson	Ranch	Hay	1567.25
13167	Georgia	Johnson	georgia,johnson	13303	Georgia	Washington	georgia,washington	Ranch	Hay	1747.59
13169	Georgia	Jones	georgia,jones	13009	Georgia	Baldwin	georgia,baldwin	Ranch	Hay	607.007
13175	Georgia	Laurens	georgia,laurens	13091	Georgia	Dodge	georgia,dodge	Ranch	Hay	1703.9
13175	Georgia	Laurens	georgia,laurens	13175	Georgia	Laurens	georgia,laurens	Ranch	Corn grain	297.916
13175	Georgia	Laurens	georgia,laurens	13175	Georgia	Laurens	georgia,laurens	Ranch	Hay	1855.42
13181	Georgia	Lincoln	georgia,lincoln	45059	South Carolina	Laurens	south carolina,laurens	Ranch	Hay	889.317
13181	Georgia	Lincoln	georgia,lincoln	45081	South Carolina	Saluda	south carolina,saluda	Ranch	Hay	127.351
13181	Georgia	Lincoln	georgia,lincoln	13181	Georgia	Lincoln	georgia,lincoln	Ranch	Hay	797.568
13181	Georgia	Lincoln	georgia,lincoln	13317	Georgia	Wilkes	georgia,wilkes	Ranch	Hay	3492.38
13181	Georgia	Lincoln	georgia,lincoln	45087	South Carolina	Union	south carolina,union	Ranch	Hay	1090.38
13187	Georgia	Lumpkin	georgia,lumpkin	47093	Tennessee	Knox	tennessee,knox	Ranch	Hay	781.879
13187	Georgia	Lumpkin	georgia,lumpkin	47123	Tennessee	Monroe	tennessee,monroe	Ranch	Hay	3577.03
13187	Georgia	Lumpkin	georgia,lumpkin	47155	Tennessee	Sevier	tennessee,sevier	Ranch	Hay	3467.28
13187	Georgia	Lumpkin	georgia,lumpkin	13187	Georgia	Lumpkin	georgia,lumpkin	Ranch	Hay	733.428
13187	Georgia	Lumpkin	georgia,lumpkin	13281	Georgia	Towns	georgia,towns	Ranch	Hay	419.235
13187	Georgia	Lumpkin	georgia,lumpkin	37043	North Carolina	Clay	north carolina,clay	Ranch	Hay	671.147
13193	Georgia	Macon	georgia,macon	13193	Georgia	Macon	georgia,macon	Ranch	Corn grain	311.2
13193	Georgia	Macon	georgia,macon	13193	Georgia	Macon	georgia,macon	Ranch	Hay	1938.15
13199	Georgia	Meriwether	georgia,meriwether	13293	Georgia	Upson	georgia,upson	Ranch	Corn grain	144.91
13201	Georgia	Miller	georgia,miller	13201	Georgia	Miller	georgia,miller	Ranch	Corn grain	464.487
13207	Georgia	Monroe	georgia,monroe	13207	Georgia	Monroe	georgia,monroe	Ranch	Corn grain	187.46
13211	Georgia	Morgan	georgia,morgan	13133	Georgia	Greene	georgia,greene	Ranch	Corn grain	19.3956
13211	Georgia	Morgan	georgia,morgan	13133	Georgia	Greene	georgia,greene	Ranch	Soybeans	15.7988
13211	Georgia	Morgan	georgia,morgan	13211	Georgia	Morgan	georgia,morgan	Ranch	Corn grain	1187.93
13211	Georgia	Morgan	georgia,morgan	13211	Georgia	Morgan	georgia,morgan	Ranch	Hay	7398.42
13211	Georgia	Morgan	georgia,morgan	13211	Georgia	Morgan	georgia,morgan	Ranch	Soybeans	77.2852
13213	Georgia	Murray	georgia,murray	47011	Tennessee	Bradley	tennessee,bradley	Ranch	Hay	1127.08
13213	Georgia	Murray	georgia,murray	47105	Tennessee	Loudon	tennessee,loudon	Ranch	Hay	6612.94
13213	Georgia	Murray	georgia,murray	47107	Tennessee	Mcminn	tennessee,mcminn	Ranch	Hay	8375.4
13213	Georgia	Murray	georgia,murray	47139	Tennessee	Polk	tennessee,polk	Ranch	Hay	1439.9
13213	Georgia	Murray	georgia,murray	47145	Tennessee	Roane	tennessee,roane	Ranch	Hay	1640.69
13215	Georgia	Muscogee	georgia,muscogee	13145	Georgia	Harris	georgia,harris	Ranch	Hay	451
13217	Georgia	Newton	georgia,newton	13035	Georgia	Butts	georgia,butts	Ranch	Corn grain	425.738
13217	Georgia	Newton	georgia,newton	13237	Georgia	Putnam	georgia,putnam	Ranch	Corn grain	418.852
13217	Georgia	Newton	georgia,newton	13247	Georgia	Rockdale	georgia,rockdale	Ranch	Soybeans	1.90324
13221	Georgia	Oglethorpe	georgia,oglethorpe	13265	Georgia	Taliaferro	georgia,taliaferro	Ranch	Soybeans	10.9922
13223	Georgia	Paulding	georgia,paulding	13097	Georgia	Douglas	georgia,douglas	Ranch	Hay	163.604
13223	Georgia	Paulding	georgia,paulding	13121	Georgia	Fulton	georgia,fulton	Ranch	Hay	91.0395
13223	Georgia	Paulding	georgia,paulding	13223	Georgia	Paulding	georgia,paulding	Ranch	Hay	446.192
13227	Georgia	Pickens	georgia,pickens	47123	Tennessee	Monroe	tennessee,monroe	Ranch	Hay	2825.6
13227	Georgia	Pickens	georgia,pickens	13057	Georgia	Cherokee	georgia,cherokee	Ranch	Hay	863.567
13227	Georgia	Pickens	georgia,pickens	13123	Georgia	Gilmer	georgia,gilmer	Ranch	Hay	1507.76
13231	Georgia	Pike	georgia,pike	13171	Georgia	Lamar	georgia,lamar	Ranch	Hay	2417.8
13231	Georgia	Pike	georgia,pike	13255	Georgia	Spalding	georgia,spalding	Ranch	Hay	489.882
13237	Georgia	Putnam	georgia,putnam	13237	Georgia	Putnam	georgia,putnam	Ranch	Hay	6103.53
13239	Georgia	Quitman	georgia,quitman	13259	Georgia	Stewart	georgia,stewart	Ranch	Hay	305.827
13241	Georgia	Rabun	georgia,rabun	47029	Tennessee	Cocke	tennessee,cocke	Ranch	Hay	2548.2
13241	Georgia	Rabun	georgia,rabun	13241	Georgia	Rabun	georgia,rabun	Ranch	Hay	677.654
13241	Georgia	Rabun	georgia,rabun	37113	North Carolina	Macon	north carolina,macon	Ranch	Hay	880.3
13241	Georgia	Rabun	georgia,rabun	37173	North Carolina	Swain	north carolina,swain	Ranch	Hay	120.844
13243	Georgia	Randolph	georgia,randolph	13243	Georgia	Randolph	georgia,randolph	Ranch	Corn grain	334.932
13243	Georgia	Randolph	georgia,randolph	13243	Georgia	Randolph	georgia,randolph	Ranch	Hay	2085.95
13247	Georgia	Rockdale	georgia,rockdale	13151	Georgia	Henry	georgia,henry	Ranch	Hay	555.881
13247	Georgia	Rockdale	georgia,rockdale	13247	Georgia	Rockdale	georgia,rockdale	Ranch	Corn grain	13.51
13247	Georgia	Rockdale	georgia,rockdale	13247	Georgia	Rockdale	georgia,rockdale	Ranch	Hay	182.195
13249	Georgia	Schley	georgia,schley	13095	Georgia	Dougherty	georgia,dougherty	Ranch	Corn grain	124.48
13249	Georgia	Schley	georgia,schley	13249	Georgia	Schley	georgia,schley	Ranch	Corn grain	53.1354
13249	Georgia	Schley	georgia,schley	13249	Georgia	Schley	georgia,schley	Ranch	Hay	330.926
13249	Georgia	Schley	georgia,schley	13307	Georgia	Webster	georgia,webster	Ranch	Hay	1531.08
13255	Georgia	Spalding	georgia,spalding	13151	Georgia	Henry	georgia,henry	Ranch	Soybeans	5.80683
13255	Georgia	Spalding	georgia,spalding	13255	Georgia	Spalding	georgia,spalding	Ranch	Soybeans	5.11739
13269	Georgia	Taylor	georgia,taylor	13269	Georgia	Taylor	georgia,taylor	Ranch	Corn grain	153.436
13269	Georgia	Taylor	georgia,taylor	13269	Georgia	Taylor	georgia,taylor	Ranch	Hay	955.595
13273	Georgia	Terrell	georgia,terrell	13307	Georgia	Webster	georgia,webster	Ranch	Hay	1715
13285	Georgia	Troup	georgia,troup	1017	Alabama	Chambers	alabama,chambers	Ranch	Hay	5951.09
13285	Georgia	Troup	georgia,troup	13145	Georgia	Harris	georgia,harris	Ranch	Hay	496.228
13285	Georgia	Troup	georgia,troup	13285	Georgia	Troup	georgia,troup	Ranch	Hay	1196.35
13287	Georgia	Turner	georgia,turner	13287	Georgia	Turner	georgia,turner	Ranch	Corn grain	207.467
13287	Georgia	Turner	georgia,turner	13287	Georgia	Turner	georgia,turner	Ranch	Hay	1292.1
13289	Georgia	Twiggs	georgia,twiggs	13289	Georgia	Twiggs	georgia,twiggs	Ranch	Corn grain	105.375
13289	Georgia	Twiggs	georgia,twiggs	13289	Georgia	Twiggs	georgia,twiggs	Ranch	Hay	656.274
13291	Georgia	Union	georgia,union	47009	Tennessee	Blount	tennessee,blount	Ranch	Hay	8261.06
13291	Georgia	Union	georgia,union	47093	Tennessee	Knox	tennessee,knox	Ranch	Hay	3786.94
13293	Georgia	Upson	georgia,upson	13293	Georgia	Upson	georgia,upson	Ranch	Hay	2042.26
13295	Georgia	Walker	georgia,walker	47035	Tennessee	Cumberland	tennessee,cumberland	Ranch	Hay	1039.63
13295	Georgia	Walker	georgia,walker	47065	Tennessee	Hamilton	tennessee,hamilton	Ranch	Hay	2269.07
13295	Georgia	Walker	georgia,walker	47141	Tennessee	Putnam	tennessee,putnam	Ranch	Hay	1554.13
13295	Georgia	Walker	georgia,walker	47153	Tennessee	Sequatchie	tennessee,sequatchie	Ranch	Hay	4864.42
13295	Georgia	Walker	georgia,walker	47175	Tennessee	Van Buren	tennessee,van buren	Ranch	Hay	4401.5
13295	Georgia	Walker	georgia,walker	47185	Tennessee	White	tennessee,white	Ranch	Hay	13815.2
13295	Georgia	Walker	georgia,walker	13295	Georgia	Walker	georgia,walker	Ranch	Hay	5028.03
13297	Georgia	Walton	georgia,walton	13297	Georgia	Walton	georgia,walton	Ranch	Corn grain	361.97
13297	Georgia	Walton	georgia,walton	13297	Georgia	Walton	georgia,walton	Ranch	Hay	9040.97
13297	Georgia	Walton	georgia,walton	13297	Georgia	Walton	georgia,walton	Ranch	Soybeans	94.4435
13303	Georgia	Washington	georgia,washington	13133	Georgia	Greene	georgia,greene	Ranch	Corn grain	223.445
13303	Georgia	Washington	georgia,washington	13265	Georgia	Taliaferro	georgia,taliaferro	Ranch	Corn grain	168.959
13303	Georgia	Washington	georgia,washington	13303	Georgia	Washington	georgia,washington	Ranch	Corn grain	280.603
13307	Georgia	Webster	georgia,webster	13307	Georgia	Webster	georgia,webster	Ranch	Corn grain	686.432
13307	Georgia	Webster	georgia,webster	13307	Georgia	Webster	georgia,webster	Ranch	Hay	1029
13319	Georgia	Wilkinson	georgia,wilkinson	13009	Georgia	Baldwin	georgia,baldwin	Ranch	Corn grain	97.4647
13319	Georgia	Wilkinson	georgia,wilkinson	13237	Georgia	Putnam	georgia,putnam	Ranch	Corn grain	479.498
13319	Georgia	Wilkinson	georgia,wilkinson	13319	Georgia	Wilkinson	georgia,wilkinson	Ranch	Corn grain	203.288
13319	Georgia	Wilkinson	georgia,wilkinson	13319	Georgia	Wilkinson	georgia,wilkinson	Ranch	Hay	1266.07
16001	Idaho	Ada	idaho,ada	16001	Idaho	Ada	idaho,ada	Ranch	Corn grain	1118.46
16001	Idaho	Ada	idaho,ada	16001	Idaho	Ada	idaho,ada	Ranch	Hay	6370.98
16001	Idaho	Ada	idaho,ada	16027	Idaho	Canyon	idaho,canyon	Ranch	Hay	1776.02
16011	Idaho	Bingham	idaho,bingham	16011	Idaho	Bingham	idaho,bingham	Ranch	Corn grain	4135.71
16017	Idaho	Bonner	idaho,bonner	16017	Idaho	Bonner	idaho,bonner	Ranch	Hay	925.815
16017	Idaho	Bonner	idaho,bonner	53065	Washington	Stevens	washington,stevens	Ranch	Hay	3768.93
16021	Idaho	Boundary	idaho,boundary	16021	Idaho	Boundary	idaho,boundary	Ranch	Hay	1169.53
16025	Idaho	Camas	idaho,camas	16025	Idaho	Camas	idaho,camas	Ranch	Hay	795.867
16027	Idaho	Canyon	idaho,canyon	16027	Idaho	Canyon	idaho,canyon	Ranch	Corn grain	4537.47
16027	Idaho	Canyon	idaho,canyon	16027	Idaho	Canyon	idaho,canyon	Ranch	Hay	10304
16039	Idaho	Elmore	idaho,elmore	16039	Idaho	Elmore	idaho,elmore	Ranch	Corn grain	4290.52
16039	Idaho	Elmore	idaho,elmore	16039	Idaho	Elmore	idaho,elmore	Ranch	Hay	17143
16039	Idaho	Elmore	idaho,elmore	16053	Idaho	Jerome	idaho,jerome	Ranch	Corn grain	15656.2
16041	Idaho	Franklin	idaho,franklin	16041	Idaho	Franklin	idaho,franklin	Ranch	Corn grain	892.279
16045	Idaho	Gem	idaho,gem	16013	Idaho	Blaine	idaho,blaine	Ranch	Corn grain	287.603
16045	Idaho	Gem	idaho,gem	16025	Idaho	Camas	idaho,camas	Ranch	Corn grain	139.718
16045	Idaho	Gem	idaho,gem	16037	Idaho	Custer	idaho,custer	Ranch	Corn grain	1062.35
16045	Idaho	Gem	idaho,gem	16075	Idaho	Payette	idaho,payette	Ranch	Hay	7554
16045	Idaho	Gem	idaho,gem	16015	Idaho	Boise	idaho,boise	Ranch	Corn grain	77.2267
16047	Idaho	Gooding	idaho,gooding	16047	Idaho	Gooding	idaho,gooding	Ranch	Corn grain	4594.72
16047	Idaho	Gooding	idaho,gooding	16047	Idaho	Gooding	idaho,gooding	Ranch	Hay	2577
16053	Idaho	Jerome	idaho,jerome	16031	Idaho	Cassia	idaho,cassia	Ranch	Corn grain	5539.82
16053	Idaho	Jerome	idaho,jerome	16053	Idaho	Jerome	idaho,jerome	Ranch	Hay	1696
16055	Idaho	Kootenai	idaho,kootenai	16055	Idaho	Kootenai	idaho,kootenai	Ranch	Hay	754.405
16055	Idaho	Kootenai	idaho,kootenai	53063	Washington	Spokane	washington,spokane	Ranch	Hay	4511.26
16057	Idaho	Latah	idaho,latah	16057	Idaho	Latah	idaho,latah	Ranch	Hay	1063.85
16057	Idaho	Latah	idaho,latah	53001	Washington	Adams	washington,adams	Ranch	Hay	3787.7
16057	Idaho	Latah	idaho,latah	53021	Washington	Franklin	washington,franklin	Ranch	Hay	13984.8
16057	Idaho	Latah	idaho,latah	53025	Washington	Grant	washington,grant	Ranch	Hay	9836.13
16057	Idaho	Latah	idaho,latah	53037	Washington	Kittitas	washington,kittitas	Ranch	Hay	7078.87
16063	Idaho	Lincoln	idaho,lincoln	16063	Idaho	Lincoln	idaho,lincoln	Ranch	Corn grain	1183.52
16063	Idaho	Lincoln	idaho,lincoln	16063	Idaho	Lincoln	idaho,lincoln	Ranch	Hay	4295
16063	Idaho	Lincoln	idaho,lincoln	16067	Idaho	Minidoka	idaho,minidoka	Ranch	Corn grain	780.078
16069	Idaho	Nez Perce	idaho,nez perce	16069	Idaho	Nez Perce	idaho,nez perce	Ranch	Hay	3844.84
16069	Idaho	Nez Perce	idaho,nez perce	53005	Washington	Benton	washington,benton	Ranch	Hay	3355.25
16069	Idaho	Nez Perce	idaho,nez perce	53023	Washington	Garfield	washington,garfield	Ranch	Hay	2235.91
16073	Idaho	Owyhee	idaho,owyhee	6107	California	Tulare	california,tulare	Ranch	Corn grain	23220
16073	Idaho	Owyhee	idaho,owyhee	16073	Idaho	Owyhee	idaho,owyhee	Ranch	Corn grain	3084.81
16073	Idaho	Owyhee	idaho,owyhee	16073	Idaho	Owyhee	idaho,owyhee	Ranch	Hay	17571.8
16073	Idaho	Owyhee	idaho,owyhee	32007	Nevada	Elko	nevada,elko	Ranch	Corn grain	4508.61
16073	Idaho	Owyhee	idaho,owyhee	32009	Nevada	Esmeralda	nevada,esmeralda	Ranch	Corn grain	15.6229
16073	Idaho	Owyhee	idaho,owyhee	32011	Nevada	Eureka	nevada,eureka	Ranch	Corn grain	514.253
16075	Idaho	Payette	idaho,payette	16075	Idaho	Payette	idaho,payette	Ranch	Corn grain	2594.55
16075	Idaho	Payette	idaho,payette	16075	Idaho	Payette	idaho,payette	Ranch	Hay	6468
16083	Idaho	Twin Falls	idaho,twin falls	16083	Idaho	Twin Falls	idaho,twin falls	Ranch	Corn grain	4557.62
16083	Idaho	Twin Falls	idaho,twin falls	16083	Idaho	Twin Falls	idaho,twin falls	Ranch	Hay	25961.2
16087	Idaho	Washington	idaho,washington	16075	Idaho	Payette	idaho,payette	Ranch	Hay	187.48
16087	Idaho	Washington	idaho,washington	16087	Idaho	Washington	idaho,washington	Ranch	Corn grain	1773.02
16087	Idaho	Washington	idaho,washington	16087	Idaho	Washington	idaho,washington	Ranch	Hay	10099.5
17001	Illinois	Adams	illinois,adams	17001	Illinois	Adams	illinois,adams	Ranch	Corn grain	4569.74
17001	Illinois	Adams	illinois,adams	17001	Illinois	Adams	illinois,adams	Ranch	Hay	13346.4
17001	Illinois	Adams	illinois,adams	17187	Illinois	Warren	illinois,warren	Ranch	Hay	79.0295
17001	Illinois	Adams	illinois,adams	17195	Illinois	Whiteside	illinois,whiteside	Ranch	Hay	6226.41
17001	Illinois	Adams	illinois,adams	55027	Wisconsin	Dodge	wisconsin,dodge	Ranch	Hay	3556.13
17003	Illinois	Alexander	illinois,alexander	21035	Kentucky	Calloway	kentucky,calloway	Ranch	Hay	3097
17003	Illinois	Alexander	illinois,alexander	17003	Illinois	Alexander	illinois,alexander	Ranch	Corn grain	57.8023
17005	Illinois	Bond	illinois,bond	17005	Illinois	Bond	illinois,bond	Ranch	Corn grain	547.441
17005	Illinois	Bond	illinois,bond	17005	Illinois	Bond	illinois,bond	Ranch	Hay	1598.86
17005	Illinois	Bond	illinois,bond	17005	Illinois	Bond	illinois,bond	Ranch	Soybeans	35.6157
17005	Illinois	Bond	illinois,bond	17139	Illinois	Moultrie	illinois,moultrie	Ranch	Hay	2053.87
17005	Illinois	Bond	illinois,bond	18039	Indiana	Elkhart	indiana,elkhart	Ranch	Hay	354.269
17007	Illinois	Boone	illinois,boone	17007	Illinois	Boone	illinois,boone	Ranch	Corn grain	272.208
17007	Illinois	Boone	illinois,boone	17007	Illinois	Boone	illinois,boone	Ranch	Hay	795.015
17007	Illinois	Boone	illinois,boone	55127	Wisconsin	Walworth	wisconsin,walworth	Ranch	Hay	46.985
17009	Illinois	Brown	illinois,brown	17009	Illinois	Brown	illinois,brown	Ranch	Corn grain	792.093
17009	Illinois	Brown	illinois,brown	17009	Illinois	Brown	illinois,brown	Ranch	Hay	2313.4
17009	Illinois	Brown	illinois,brown	55055	Wisconsin	Jefferson	wisconsin,jefferson	Ranch	Hay	923.605
17011	Illinois	Bureau	illinois,bureau	17011	Illinois	Bureau	illinois,bureau	Ranch	Corn grain	800.158
17011	Illinois	Bureau	illinois,bureau	17011	Illinois	Bureau	illinois,bureau	Ranch	Hay	1207
17015	Illinois	Carroll	illinois,carroll	17015	Illinois	Carroll	illinois,carroll	Ranch	Corn grain	1574.1
17015	Illinois	Carroll	illinois,carroll	17015	Illinois	Carroll	illinois,carroll	Ranch	Hay	1586
17017	Illinois	Cass	illinois,cass	17017	Illinois	Cass	illinois,cass	Ranch	Corn grain	375.715
17017	Illinois	Cass	illinois,cass	17017	Illinois	Cass	illinois,cass	Ranch	Hay	1097.32
17017	Illinois	Cass	illinois,cass	55127	Wisconsin	Walworth	wisconsin,walworth	Ranch	Hay	2108.68
17019	Illinois	Champaign	illinois,champaign	18039	Indiana	Elkhart	indiana,elkhart	Ranch	Hay	1384
17021	Illinois	Christian	illinois,christian	17021	Illinois	Christian	illinois,christian	Ranch	Corn grain	354.207
17021	Illinois	Christian	illinois,christian	17021	Illinois	Christian	illinois,christian	Ranch	Hay	1034.5
17021	Illinois	Christian	illinois,christian	17021	Illinois	Christian	illinois,christian	Ranch	Soybeans	23.0442
17021	Illinois	Christian	illinois,christian	17115	Illinois	Macon	illinois,macon	Ranch	Corn grain	514.508
17021	Illinois	Christian	illinois,christian	18039	Indiana	Elkhart	indiana,elkhart	Ranch	Hay	589.911
17021	Illinois	Christian	illinois,christian	18073	Indiana	Jasper	indiana,jasper	Ranch	Hay	136.207
17021	Illinois	Christian	illinois,christian	17147	Illinois	Piatt	illinois,piatt	Ranch	Hay	563.381
17023	Illinois	Clark	illinois,clark	18103	Indiana	Miami	indiana,miami	Ranch	Hay	2024.83
17023	Illinois	Clark	illinois,clark	18113	Indiana	Noble	indiana,noble	Ranch	Hay	1368.1
17023	Illinois	Clark	illinois,clark	18121	Indiana	Parke	indiana,parke	Ranch	Hay	1850.06
17023	Illinois	Clark	illinois,clark	18153	Indiana	Sullivan	indiana,sullivan	Ranch	Corn grain	226.84
17023	Illinois	Clark	illinois,clark	18167	Indiana	Vigo	indiana,vigo	Ranch	Corn grain	76.2856
17025	Illinois	Clay	illinois,clay	17025	Illinois	Clay	illinois,clay	Ranch	Corn grain	850.567
17025	Illinois	Clay	illinois,clay	17025	Illinois	Clay	illinois,clay	Ranch	Hay	2484.18
17025	Illinois	Clay	illinois,clay	17025	Illinois	Clay	illinois,clay	Ranch	Soybeans	55.3366
17025	Illinois	Clay	illinois,clay	18085	Indiana	Kosciusko	indiana,kosciusko	Ranch	Hay	3447.33
17025	Illinois	Clay	illinois,clay	18087	Indiana	Lagrange	indiana,lagrange	Ranch	Hay	3745.49
17027	Illinois	Clinton	illinois,clinton	17027	Illinois	Clinton	illinois,clinton	Ranch	Corn grain	2559.1
17027	Illinois	Clinton	illinois,clinton	17027	Illinois	Clinton	illinois,clinton	Ranch	Hay	6506
17027	Illinois	Clinton	illinois,clinton	17027	Illinois	Clinton	illinois,clinton	Ranch	Soybeans	166.491
17027	Illinois	Clinton	illinois,clinton	17119	Illinois	Madison	illinois,madison	Ranch	Corn grain	1657.78
17029	Illinois	Coles	illinois,coles	17029	Illinois	Coles	illinois,coles	Ranch	Corn grain	350.174
17029	Illinois	Coles	illinois,coles	17029	Illinois	Coles	illinois,coles	Ranch	Hay	1022.72
17029	Illinois	Coles	illinois,coles	17029	Illinois	Coles	illinois,coles	Ranch	Soybeans	22.7818
17029	Illinois	Coles	illinois,coles	18049	Indiana	Fulton	indiana,fulton	Ranch	Hay	3163.37
17029	Illinois	Coles	illinois,coles	18087	Indiana	Lagrange	indiana,lagrange	Ranch	Hay	12.951
17029	Illinois	Coles	illinois,coles	18181	Indiana	White	indiana,white	Ranch	Hay	171.951
17031	Illinois	Cook	illinois,cook	26005	Michigan	Allegan	michigan,allegan	Ranch	Hay	845
17033	Illinois	Crawford	illinois,crawford	17033	Illinois	Crawford	illinois,crawford	Ranch	Hay	575.159
17033	Illinois	Crawford	illinois,crawford	17033	Illinois	Crawford	illinois,crawford	Ranch	Soybeans	12.812
17033	Illinois	Crawford	illinois,crawford	18011	Indiana	Boone	indiana,boone	Ranch	Hay	593.985
17033	Illinois	Crawford	illinois,crawford	18021	Indiana	Clay	indiana,clay	Ranch	Hay	575.159
17033	Illinois	Crawford	illinois,crawford	18057	Indiana	Hamilton	indiana,hamilton	Ranch	Hay	460.324
17033	Illinois	Crawford	illinois,crawford	18063	Indiana	Hendricks	indiana,hendricks	Ranch	Hay	956.962
17033	Illinois	Crawford	illinois,crawford	18095	Indiana	Madison	indiana,madison	Ranch	Hay	1198.41
17035	Illinois	Cumberland	illinois,cumberland	17035	Illinois	Cumberland	illinois,cumberland	Ranch	Corn grain	1043.47
17035	Illinois	Cumberland	illinois,cumberland	17035	Illinois	Cumberland	illinois,cumberland	Ranch	Hay	1901
17035	Illinois	Cumberland	illinois,cumberland	17035	Illinois	Cumberland	illinois,cumberland	Ranch	Soybeans	67.8863
17037	Illinois	De Kalb	illinois,de kalb	17037	Illinois	De Kalb	illinois,de kalb	Ranch	Corn grain	477.877
17037	Illinois	De Kalb	illinois,de kalb	17037	Illinois	De Kalb	illinois,de kalb	Ranch	Hay	1328
17039	Illinois	De Witt	illinois,de witt	17039	Illinois	De Witt	illinois,de witt	Ranch	Corn grain	180.464
17039	Illinois	De Witt	illinois,de witt	17039	Illinois	De Witt	illinois,de witt	Ranch	Hay	527.066
17039	Illinois	De Witt	illinois,de witt	17039	Illinois	De Witt	illinois,de witt	Ranch	Soybeans	11.7407
17039	Illinois	De Witt	illinois,de witt	18091	Indiana	La Porte	indiana,la porte	Ranch	Hay	489.935
17041	Illinois	Douglas	illinois,douglas	17041	Illinois	Douglas	illinois,douglas	Ranch	Corn grain	393.862
17041	Illinois	Douglas	illinois,douglas	17041	Illinois	Douglas	illinois,douglas	Ranch	Hay	1150.32
17041	Illinois	Douglas	illinois,douglas	17041	Illinois	Douglas	illinois,douglas	Ranch	Soybeans	25.6241
17041	Illinois	Douglas	illinois,douglas	18039	Indiana	Elkhart	indiana,elkhart	Ranch	Hay	566.682
17045	Illinois	Edgar	illinois,edgar	18087	Indiana	Lagrange	indiana,lagrange	Ranch	Hay	2761
17047	Illinois	Edwards	illinois,edwards	17047	Illinois	Edwards	illinois,edwards	Ranch	Corn grain	326.65
17047	Illinois	Edwards	illinois,edwards	17047	Illinois	Edwards	illinois,edwards	Ranch	Hay	954.018
17047	Illinois	Edwards	illinois,edwards	17047	Illinois	Edwards	illinois,edwards	Ranch	Soybeans	21.2514
17047	Illinois	Edwards	illinois,edwards	18175	Indiana	Washington	indiana,washington	Ranch	Hay	3331.98
17049	Illinois	Effingham	illinois,effingham	17049	Illinois	Effingham	illinois,effingham	Ranch	Corn grain	2085.25
17049	Illinois	Effingham	illinois,effingham	17049	Illinois	Effingham	illinois,effingham	Ranch	Hay	6090.21
17049	Illinois	Effingham	illinois,effingham	17049	Illinois	Effingham	illinois,effingham	Ranch	Soybeans	135.663
17049	Illinois	Effingham	illinois,effingham	18087	Indiana	Lagrange	indiana,lagrange	Ranch	Hay	5004.79
17051	Illinois	Fayette	illinois,fayette	17051	Illinois	Fayette	illinois,fayette	Ranch	Corn grain	1252.49
17051	Illinois	Fayette	illinois,fayette	17051	Illinois	Fayette	illinois,fayette	Ranch	Hay	3658.05
17051	Illinois	Fayette	illinois,fayette	17051	Illinois	Fayette	illinois,fayette	Ranch	Soybeans	81.4854
17051	Illinois	Fayette	illinois,fayette	18039	Indiana	Elkhart	indiana,elkhart	Ranch	Hay	2068.11
17051	Illinois	Fayette	illinois,fayette	18181	Indiana	White	indiana,white	Ranch	Hay	4666.84
17053	Illinois	Ford	illinois,ford	18091	Indiana	La Porte	indiana,la porte	Ranch	Hay	466.099
17053	Illinois	Ford	illinois,ford	26077	Michigan	Kalamazoo	michigan,kalamazoo	Ranch	Hay	786.902
17055	Illinois	Franklin	illinois,franklin	17055	Illinois	Franklin	illinois,franklin	Ranch	Corn grain	436.206
17055	Illinois	Franklin	illinois,franklin	17055	Illinois	Franklin	illinois,franklin	Ranch	Hay	1273.99
17055	Illinois	Franklin	illinois,franklin	17055	Illinois	Franklin	illinois,franklin	Ranch	Soybeans	28.3789
17055	Illinois	Franklin	illinois,franklin	18129	Indiana	Posey	indiana,posey	Ranch	Hay	153.827
17055	Illinois	Franklin	illinois,franklin	21101	Kentucky	Henderson	kentucky,henderson	Ranch	Hay	2495.89
17055	Illinois	Franklin	illinois,franklin	21183	Kentucky	Ohio	kentucky,ohio	Ranch	Hay	4229.53
17055	Illinois	Franklin	illinois,franklin	21225	Kentucky	Union	kentucky,union	Ranch	Hay	310.43
17055	Illinois	Franklin	illinois,franklin	17059	Illinois	Gallatin	illinois,gallatin	Ranch	Hay	406.341
17057	Illinois	Fulton	illinois,fulton	17011	Illinois	Bureau	illinois,bureau	Ranch	Hay	1129.95
17057	Illinois	Fulton	illinois,fulton	17141	Illinois	Ogle	illinois,ogle	Ranch	Hay	3784.68
17057	Illinois	Fulton	illinois,fulton	17175	Illinois	Stark	illinois,stark	Ranch	Hay	798.02
17057	Illinois	Fulton	illinois,fulton	55127	Wisconsin	Walworth	wisconsin,walworth	Ranch	Hay	353.094
17057	Illinois	Fulton	illinois,fulton	55131	Wisconsin	Washington	wisconsin,washington	Ranch	Hay	6521.25
17059	Illinois	Gallatin	illinois,gallatin	21101	Kentucky	Henderson	kentucky,henderson	Ranch	Corn grain	400.754
17059	Illinois	Gallatin	illinois,gallatin	21225	Kentucky	Union	kentucky,union	Ranch	Corn grain	630.013
17059	Illinois	Gallatin	illinois,gallatin	21225	Kentucky	Union	kentucky,union	Ranch	Soybeans	40.9877
17059	Illinois	Gallatin	illinois,gallatin	21233	Kentucky	Webster	kentucky,webster	Ranch	Corn grain	954.198
17059	Illinois	Gallatin	illinois,gallatin	17059	Illinois	Gallatin	illinois,gallatin	Ranch	Corn grain	139.129
17059	Illinois	Gallatin	illinois,gallatin	17059	Illinois	Gallatin	illinois,gallatin	Ranch	Soybeans	9.05151
17061	Illinois	Greene	illinois,greene	17105	Illinois	Livingston	illinois,livingston	Ranch	Hay	3930.04
17061	Illinois	Greene	illinois,greene	17171	Illinois	Scott	illinois,scott	Ranch	Hay	89.482
17061	Illinois	Greene	illinois,greene	18127	Indiana	Porter	indiana,porter	Ranch	Hay	1557.64
17061	Illinois	Greene	illinois,greene	26015	Michigan	Barry	michigan,barry	Ranch	Hay	3451.83
17063	Illinois	Grundy	illinois,grundy	26005	Michigan	Allegan	michigan,allegan	Ranch	Hay	1121
17065	Illinois	Hamilton	illinois,hamilton	18025	Indiana	Crawford	indiana,crawford	Ranch	Hay	779.62
17065	Illinois	Hamilton	illinois,hamilton	18037	Indiana	Dubois	indiana,dubois	Ranch	Hay	3313.14
17065	Illinois	Hamilton	illinois,hamilton	18129	Indiana	Posey	indiana,posey	Ranch	Hay	778.598
17065	Illinois	Hamilton	illinois,hamilton	17065	Illinois	Hamilton	illinois,hamilton	Ranch	Corn grain	478.885
17065	Illinois	Hamilton	illinois,hamilton	17065	Illinois	Hamilton	illinois,hamilton	Ranch	Hay	1398.64
17065	Illinois	Hamilton	illinois,hamilton	17065	Illinois	Hamilton	illinois,hamilton	Ranch	Soybeans	31.1555
17067	Illinois	Hancock	illinois,hancock	17015	Illinois	Carroll	illinois,carroll	Ranch	Hay	3011.35
17067	Illinois	Hancock	illinois,hancock	17177	Illinois	Stephenson	illinois,stephenson	Ranch	Hay	6137.85
17067	Illinois	Hancock	illinois,hancock	55027	Wisconsin	Dodge	wisconsin,dodge	Ranch	Hay	1.979
17067	Illinois	Hancock	illinois,hancock	55045	Wisconsin	Green	wisconsin,green	Ranch	Hay	1764.82
17069	Illinois	Hardin	illinois,hardin	21055	Kentucky	Crittenden	kentucky,crittenden	Ranch	Soybeans	39.8418
17069	Illinois	Hardin	illinois,hardin	21107	Kentucky	Hopkins	kentucky,hopkins	Ranch	Hay	2323.92
17069	Illinois	Hardin	illinois,hardin	21219	Kentucky	Todd	kentucky,todd	Ranch	Hay	6118.08
17071	Illinois	Henderson	illinois,henderson	17071	Illinois	Henderson	illinois,henderson	Ranch	Corn grain	1309.96
17071	Illinois	Henderson	illinois,henderson	17071	Illinois	Henderson	illinois,henderson	Ranch	Hay	1007.1
17071	Illinois	Henderson	illinois,henderson	55025	Wisconsin	Dane	wisconsin,dane	Ranch	Hay	201.898
17073	Illinois	Henry	illinois,henry	55027	Wisconsin	Dodge	wisconsin,dodge	Ranch	Hay	1851
17075	Illinois	Iroquois	illinois,iroquois	17075	Illinois	Iroquois	illinois,iroquois	Ranch	Corn grain	805.871
17075	Illinois	Iroquois	illinois,iroquois	17075	Illinois	Iroquois	illinois,iroquois	Ranch	Hay	925
17075	Illinois	Iroquois	illinois,iroquois	17075	Illinois	Iroquois	illinois,iroquois	Ranch	Soybeans	52.4288
17077	Illinois	Jackson	illinois,jackson	17077	Illinois	Jackson	illinois,jackson	Ranch	Corn grain	851.576
17077	Illinois	Jackson	illinois,jackson	17077	Illinois	Jackson	illinois,jackson	Ranch	Hay	2487.12
17079	Illinois	Jasper	illinois,jasper	17033	Illinois	Crawford	illinois,crawford	Ranch	Corn grain	196.931
17079	Illinois	Jasper	illinois,jasper	17079	Illinois	Jasper	illinois,jasper	Ranch	Corn grain	651.284
17079	Illinois	Jasper	illinois,jasper	17079	Illinois	Jasper	illinois,jasper	Ranch	Hay	1902.15
17079	Illinois	Jasper	illinois,jasper	17079	Illinois	Jasper	illinois,jasper	Ranch	Soybeans	42.3715
17079	Illinois	Jasper	illinois,jasper	18087	Indiana	Lagrange	indiana,lagrange	Ranch	Hay	5062.09
17079	Illinois	Jasper	illinois,jasper	18121	Indiana	Parke	indiana,parke	Ranch	Hay	705.761
17081	Illinois	Jefferson	illinois,jefferson	17081	Illinois	Jefferson	illinois,jefferson	Ranch	Corn grain	1259.55
17081	Illinois	Jefferson	illinois,jefferson	17081	Illinois	Jefferson	illinois,jefferson	Ranch	Hay	3678.66
17081	Illinois	Jefferson	illinois,jefferson	17081	Illinois	Jefferson	illinois,jefferson	Ranch	Soybeans	81.9446
17081	Illinois	Jefferson	illinois,jefferson	18011	Indiana	Boone	indiana,boone	Ranch	Hay	766.375
17081	Illinois	Jefferson	illinois,jefferson	18015	Indiana	Carroll	indiana,carroll	Ranch	Hay	2571.53
17081	Illinois	Jefferson	illinois,jefferson	18027	Indiana	Daviess	indiana,daviess	Ranch	Hay	2849.29
17081	Illinois	Jefferson	illinois,jefferson	18037	Indiana	Dubois	indiana,dubois	Ranch	Hay	1781.82
17081	Illinois	Jefferson	illinois,jefferson	18051	Indiana	Gibson	indiana,gibson	Ranch	Hay	1467.34
17081	Illinois	Jefferson	illinois,jefferson	18055	Indiana	Greene	indiana,greene	Ranch	Hay	3745.76
17081	Illinois	Jefferson	illinois,jefferson	18067	Indiana	Howard	indiana,howard	Ranch	Hay	560.437
17081	Illinois	Jefferson	illinois,jefferson	18069	Indiana	Huntington	indiana,huntington	Ranch	Hay	1479.12
17081	Illinois	Jefferson	illinois,jefferson	18085	Indiana	Kosciusko	indiana,kosciusko	Ranch	Hay	2460.32
17081	Illinois	Jefferson	illinois,jefferson	18093	Indiana	Lawrence	indiana,lawrence	Ranch	Hay	1071.44
17081	Illinois	Jefferson	illinois,jefferson	18101	Indiana	Martin	indiana,martin	Ranch	Hay	848.016
17081	Illinois	Jefferson	illinois,jefferson	18117	Indiana	Orange	indiana,orange	Ranch	Hay	1739.22
17081	Illinois	Jefferson	illinois,jefferson	18167	Indiana	Vigo	indiana,vigo	Ranch	Hay	222.8
17081	Illinois	Jefferson	illinois,jefferson	18169	Indiana	Wabash	indiana,wabash	Ranch	Hay	2356.58
17081	Illinois	Jefferson	illinois,jefferson	18175	Indiana	Washington	indiana,washington	Ranch	Hay	663.284
17085	Illinois	Jo Daviess	illinois,jo daviess	17085	Illinois	Jo Daviess	illinois,jo daviess	Ranch	Hay	10234
17087	Illinois	Johnson	illinois,johnson	21047	Kentucky	Christian	kentucky,christian	Ranch	Hay	1414.1
17087	Illinois	Johnson	illinois,johnson	21143	Kentucky	Lyon	kentucky,lyon	Ranch	Hay	1002.07
17087	Illinois	Johnson	illinois,johnson	21221	Kentucky	Trigg	kentucky,trigg	Ranch	Hay	10765.1
17087	Illinois	Johnson	illinois,johnson	47147	Tennessee	Robertson	tennessee,robertson	Ranch	Hay	201.56
17087	Illinois	Johnson	illinois,johnson	17087	Illinois	Johnson	illinois,johnson	Ranch	Corn grain	869.387
17087	Illinois	Johnson	illinois,johnson	17087	Illinois	Johnson	illinois,johnson	Ranch	Hay	2539.14
17087	Illinois	Johnson	illinois,johnson	17087	Illinois	Johnson	illinois,johnson	Ranch	Soybeans	56.561
17089	Illinois	Kane	illinois,kane	17089	Illinois	Kane	illinois,kane	Ranch	Corn grain	154.924
17089	Illinois	Kane	illinois,kane	17089	Illinois	Kane	illinois,kane	Ranch	Hay	452.471
17089	Illinois	Kane	illinois,kane	55089	Wisconsin	Ozaukee	wisconsin,ozaukee	Ranch	Hay	132.529
17091	Illinois	Kankakee	illinois,kankakee	17091	Illinois	Kankakee	illinois,kankakee	Ranch	Corn grain	158.284
17091	Illinois	Kankakee	illinois,kankakee	17091	Illinois	Kankakee	illinois,kankakee	Ranch	Hay	462.286
17091	Illinois	Kankakee	illinois,kankakee	17091	Illinois	Kankakee	illinois,kankakee	Ranch	Soybeans	10.2977
17091	Illinois	Kankakee	illinois,kankakee	18089	Indiana	Lake	indiana,lake	Ranch	Hay	38.713
17091	Illinois	Kankakee	illinois,kankakee	26015	Michigan	Barry	michigan,barry	Ranch	Hay	960
17093	Illinois	Kendall	illinois,kendall	55089	Wisconsin	Ozaukee	wisconsin,ozaukee	Ranch	Hay	1207
17095	Illinois	Knox	illinois,knox	55027	Wisconsin	Dodge	wisconsin,dodge	Ranch	Hay	4489.19
17095	Illinois	Knox	illinois,knox	55105	Wisconsin	Rock	wisconsin,rock	Ranch	Hay	2326.81
17097	Illinois	Lake	illinois,lake	26005	Michigan	Allegan	michigan,allegan	Ranch	Hay	183.222
17097	Illinois	Lake	illinois,lake	26139	Michigan	Ottawa	michigan,ottawa	Ranch	Hay	2422.78
17099	Illinois	La Salle	illinois,la salle	17099	Illinois	La Salle	illinois,la salle	Ranch	Corn grain	1000.79
17099	Illinois	La Salle	illinois,la salle	17099	Illinois	La Salle	illinois,la salle	Ranch	Hay	1650
17099	Illinois	La Salle	illinois,la salle	17099	Illinois	La Salle	illinois,la salle	Ranch	Soybeans	65.1096
17101	Illinois	Lawrence	illinois,lawrence	17101	Illinois	Lawrence	illinois,lawrence	Ranch	Corn grain	150.219
17101	Illinois	Lawrence	illinois,lawrence	17101	Illinois	Lawrence	illinois,lawrence	Ranch	Hay	438.731
17101	Illinois	Lawrence	illinois,lawrence	17101	Illinois	Lawrence	illinois,lawrence	Ranch	Soybeans	9.773
17101	Illinois	Lawrence	illinois,lawrence	18013	Indiana	Brown	indiana,brown	Ranch	Hay	106.002
17101	Illinois	Lawrence	illinois,lawrence	18027	Indiana	Daviess	indiana,daviess	Ranch	Corn grain	975.582
17101	Illinois	Lawrence	illinois,lawrence	18055	Indiana	Greene	indiana,greene	Ranch	Hay	1498.59
17101	Illinois	Lawrence	illinois,lawrence	18083	Indiana	Knox	indiana,knox	Ranch	Corn grain	414.026
17101	Illinois	Lawrence	illinois,lawrence	18105	Indiana	Monroe	indiana,monroe	Ranch	Hay	1343.67
17103	Illinois	Lee	illinois,lee	17103	Illinois	Lee	illinois,lee	Ranch	Corn grain	485.943
17103	Illinois	Lee	illinois,lee	17103	Illinois	Lee	illinois,lee	Ranch	Hay	1419.25
17103	Illinois	Lee	illinois,lee	55127	Wisconsin	Walworth	wisconsin,walworth	Ranch	Hay	1025.75
17105	Illinois	Livingston	illinois,livingston	17105	Illinois	Livingston	illinois,livingston	Ranch	Corn grain	2156.83
17105	Illinois	Livingston	illinois,livingston	17105	Illinois	Livingston	illinois,livingston	Ranch	Hay	1659
17105	Illinois	Livingston	illinois,livingston	17105	Illinois	Livingston	illinois,livingston	Ranch	Soybeans	140.32
17107	Illinois	Logan	illinois,logan	17113	Illinois	Mclean	illinois,mclean	Ranch	Hay	2806.34
17107	Illinois	Logan	illinois,logan	18089	Indiana	Lake	indiana,lake	Ranch	Hay	259.663
17109	Illinois	Mcdonough	illinois,mcdonough	17109	Illinois	Mcdonough	illinois,mcdonough	Ranch	Corn grain	1338.53
17109	Illinois	Mcdonough	illinois,mcdonough	17109	Illinois	Mcdonough	illinois,mcdonough	Ranch	Hay	3909.31
17109	Illinois	Mcdonough	illinois,mcdonough	55027	Wisconsin	Dodge	wisconsin,dodge	Ranch	Hay	2219.69
17111	Illinois	Mchenry	illinois,mchenry	17111	Illinois	Mchenry	illinois,mchenry	Ranch	Hay	458.361
17111	Illinois	Mchenry	illinois,mchenry	55089	Wisconsin	Ozaukee	wisconsin,ozaukee	Ranch	Hay	6986.64
17113	Illinois	Mclean	illinois,mclean	17113	Illinois	Mclean	illinois,mclean	Ranch	Corn grain	1410.78
17113	Illinois	Mclean	illinois,mclean	17113	Illinois	Mclean	illinois,mclean	Ranch	Hay	1314
17113	Illinois	Mclean	illinois,mclean	17113	Illinois	Mclean	illinois,mclean	Ranch	Soybeans	91.7831
17115	Illinois	Macon	illinois,macon	17115	Illinois	Macon	illinois,macon	Ranch	Soybeans	33.4731
17115	Illinois	Macon	illinois,macon	18073	Indiana	Jasper	indiana,jasper	Ranch	Hay	2624
17117	Illinois	Macoupin	illinois,macoupin	17075	Illinois	Iroquois	illinois,iroquois	Ranch	Hay	1428.64
17117	Illinois	Macoupin	illinois,macoupin	17115	Illinois	Macon	illinois,macon	Ranch	Hay	1502.68
17117	Illinois	Macoupin	illinois,macoupin	17117	Illinois	Macoupin	illinois,macoupin	Ranch	Corn grain	1637.96
17117	Illinois	Macoupin	illinois,macoupin	17117	Illinois	Macoupin	illinois,macoupin	Ranch	Hay	4783.83
17117	Illinois	Macoupin	illinois,macoupin	17117	Illinois	Macoupin	illinois,macoupin	Ranch	Soybeans	106.563
17117	Illinois	Macoupin	illinois,macoupin	18073	Indiana	Jasper	indiana,jasper	Ranch	Hay	3471.45
17117	Illinois	Macoupin	illinois,macoupin	26027	Michigan	Cass	michigan,cass	Ranch	Hay	91.4085
17119	Illinois	Madison	illinois,madison	17119	Illinois	Madison	illinois,madison	Ranch	Hay	4841.74
17119	Illinois	Madison	illinois,madison	17119	Illinois	Madison	illinois,madison	Ranch	Soybeans	107.853
17121	Illinois	Marion	illinois,marion	17035	Illinois	Cumberland	illinois,cumberland	Ranch	Hay	1146.56
17121	Illinois	Marion	illinois,marion	17121	Illinois	Marion	illinois,marion	Ranch	Corn grain	1409.43
17121	Illinois	Marion	illinois,marion	17121	Illinois	Marion	illinois,marion	Ranch	Hay	4116.41
17121	Illinois	Marion	illinois,marion	17121	Illinois	Marion	illinois,marion	Ranch	Soybeans	91.6957
17121	Illinois	Marion	illinois,marion	18045	Indiana	Fountain	indiana,fountain	Ranch	Hay	1529.18
17121	Illinois	Marion	illinois,marion	18087	Indiana	Lagrange	indiana,lagrange	Ranch	Hay	5036.85
17123	Illinois	Marshall	illinois,marshall	55089	Wisconsin	Ozaukee	wisconsin,ozaukee	Ranch	Hay	666
17125	Illinois	Mason	illinois,mason	17037	Illinois	De Kalb	illinois,de kalb	Ranch	Hay	67.693
17125	Illinois	Mason	illinois,mason	17099	Illinois	La Salle	illinois,la salle	Ranch	Hay	296.95
17125	Illinois	Mason	illinois,mason	17125	Illinois	Mason	illinois,mason	Ranch	Corn grain	321.609
17125	Illinois	Mason	illinois,mason	17125	Illinois	Mason	illinois,mason	Ranch	Hay	939.295
17125	Illinois	Mason	illinois,mason	17125	Illinois	Mason	illinois,mason	Ranch	Soybeans	20.9234
17125	Illinois	Mason	illinois,mason	55089	Wisconsin	Ozaukee	wisconsin,ozaukee	Ranch	Hay	30.9475
17125	Illinois	Mason	illinois,mason	17155	Illinois	Putnam	illinois,putnam	Ranch	Hay	41.114
17127	Illinois	Massac	illinois,massac	21035	Kentucky	Calloway	kentucky,calloway	Ranch	Corn grain	506.428
17127	Illinois	Massac	illinois,massac	21083	Kentucky	Graves	kentucky,graves	Ranch	Corn grain	1186.14
17127	Illinois	Massac	illinois,massac	21143	Kentucky	Lyon	kentucky,lyon	Ranch	Corn grain	160.899
17127	Illinois	Massac	illinois,massac	21157	Kentucky	Marshall	kentucky,marshall	Ranch	Corn grain	1816.01
17127	Illinois	Massac	illinois,massac	21221	Kentucky	Trigg	kentucky,trigg	Ranch	Corn grain	1892.87
17127	Illinois	Massac	illinois,massac	21221	Kentucky	Trigg	kentucky,trigg	Ranch	Hay	1023.64
17127	Illinois	Massac	illinois,massac	47125	Tennessee	Montgomery	tennessee,montgomery	Ranch	Hay	6242.36
17127	Illinois	Massac	illinois,massac	21145	Kentucky	Mccracken	kentucky,mccracken	Ranch	Corn grain	75.2254
17129	Illinois	Menard	illinois,menard	17105	Illinois	Livingston	illinois,livingston	Ranch	Hay	710.224
17129	Illinois	Menard	illinois,menard	17203	Illinois	Woodford	illinois,woodford	Ranch	Hay	708.776
17131	Illinois	Mercer	illinois,mercer	17131	Illinois	Mercer	illinois,mercer	Ranch	Corn grain	1263.25
17131	Illinois	Mercer	illinois,mercer	17131	Illinois	Mercer	illinois,mercer	Ranch	Hay	1422
17133	Illinois	Monroe	illinois,monroe	17133	Illinois	Monroe	illinois,monroe	Ranch	Corn grain	604.908
17133	Illinois	Monroe	illinois,monroe	17133	Illinois	Monroe	illinois,monroe	Ranch	Hay	1766.7
17135	Illinois	Montgomery	illinois,montgomery	17135	Illinois	Montgomery	illinois,montgomery	Ranch	Corn grain	1030.02
17135	Illinois	Montgomery	illinois,montgomery	17135	Illinois	Montgomery	illinois,montgomery	Ranch	Hay	3008.3
17135	Illinois	Montgomery	illinois,montgomery	17135	Illinois	Montgomery	illinois,montgomery	Ranch	Soybeans	67.0118
17135	Illinois	Montgomery	illinois,montgomery	18039	Indiana	Elkhart	indiana,elkhart	Ranch	Hay	1257.99
17135	Illinois	Montgomery	illinois,montgomery	18099	Indiana	Marshall	indiana,marshall	Ranch	Hay	2485.16
17135	Illinois	Montgomery	illinois,montgomery	18131	Indiana	Pulaski	indiana,pulaski	Ranch	Hay	1137.56
17137	Illinois	Morgan	illinois,morgan	17099	Illinois	La Salle	illinois,la salle	Ranch	Hay	975.957
17137	Illinois	Morgan	illinois,morgan	17137	Illinois	Morgan	illinois,morgan	Ranch	Corn grain	1035.06
17137	Illinois	Morgan	illinois,morgan	17137	Illinois	Morgan	illinois,morgan	Ranch	Hay	3023.02
17137	Illinois	Morgan	illinois,morgan	17137	Illinois	Morgan	illinois,morgan	Ranch	Soybeans	67.3397
17137	Illinois	Morgan	illinois,morgan	17203	Illinois	Woodford	illinois,woodford	Ranch	Hay	472.023
17139	Illinois	Moultrie	illinois,moultrie	17139	Illinois	Moultrie	illinois,moultrie	Ranch	Corn grain	965.164
17139	Illinois	Moultrie	illinois,moultrie	17139	Illinois	Moultrie	illinois,moultrie	Ranch	Hay	765
17139	Illinois	Moultrie	illinois,moultrie	17139	Illinois	Moultrie	illinois,moultrie	Ranch	Soybeans	62.7921
17141	Illinois	Ogle	illinois,ogle	17141	Illinois	Ogle	illinois,ogle	Ranch	Corn grain	2045.93
17141	Illinois	Ogle	illinois,ogle	17141	Illinois	Ogle	illinois,ogle	Ranch	Hay	2190.69
17141	Illinois	Ogle	illinois,ogle	17201	Illinois	Winnebago	illinois,winnebago	Ranch	Hay	2261.31
17143	Illinois	Peoria	illinois,peoria	55127	Wisconsin	Walworth	wisconsin,walworth	Ranch	Hay	1830
17147	Illinois	Piatt	illinois,piatt	18073	Indiana	Jasper	indiana,jasper	Ranch	Hay	40.131
17147	Illinois	Piatt	illinois,piatt	26149	Michigan	St Joseph	michigan,st joseph	Ranch	Hay	128.869
17147	Illinois	Piatt	illinois,piatt	17147	Illinois	Piatt	illinois,piatt	Ranch	Corn grain	192.898
17147	Illinois	Piatt	illinois,piatt	17147	Illinois	Piatt	illinois,piatt	Ranch	Soybeans	12.5497
17149	Illinois	Pike	illinois,pike	17149	Illinois	Pike	illinois,pike	Ranch	Corn grain	1818.08
17149	Illinois	Pike	illinois,pike	17149	Illinois	Pike	illinois,pike	Ranch	Hay	5309.91
17149	Illinois	Pike	illinois,pike	55055	Wisconsin	Jefferson	wisconsin,jefferson	Ranch	Hay	6034.02
17149	Illinois	Pike	illinois,pike	55105	Wisconsin	Rock	wisconsin,rock	Ranch	Hay	1466.07
17151	Illinois	Pope	illinois,pope	21047	Kentucky	Christian	kentucky,christian	Ranch	Corn grain	1606.6
17151	Illinois	Pope	illinois,pope	21047	Kentucky	Christian	kentucky,christian	Ranch	Hay	7854.56
17151	Illinois	Pope	illinois,pope	21055	Kentucky	Crittenden	kentucky,crittenden	Ranch	Corn grain	612.4
17151	Illinois	Pope	illinois,pope	21107	Kentucky	Hopkins	kentucky,hopkins	Ranch	Corn grain	373.142
17151	Illinois	Pope	illinois,pope	17151	Illinois	Pope	illinois,pope	Ranch	Corn grain	337.068
17151	Illinois	Pope	illinois,pope	17151	Illinois	Pope	illinois,pope	Ranch	Hay	984.444
17151	Illinois	Pope	illinois,pope	17151	Illinois	Pope	illinois,pope	Ranch	Soybeans	21.9291
17153	Illinois	Pulaski	illinois,pulaski	47043	Tennessee	Dickson	tennessee,dickson	Ranch	Hay	135.577
17153	Illinois	Pulaski	illinois,pulaski	47161	Tennessee	Stewart	tennessee,stewart	Ranch	Hay	1733.64
17153	Illinois	Pulaski	illinois,pulaski	17153	Illinois	Pulaski	illinois,pulaski	Ranch	Corn grain	403.608
17153	Illinois	Pulaski	illinois,pulaski	17153	Illinois	Pulaski	illinois,pulaski	Ranch	Hay	1178.78
17153	Illinois	Pulaski	illinois,pulaski	21039	Kentucky	Carlisle	kentucky,carlisle	Ranch	Corn grain	107.166
17155	Illinois	Putnam	illinois,putnam	17155	Illinois	Putnam	illinois,putnam	Ranch	Corn grain	52.4253
17155	Illinois	Putnam	illinois,putnam	17155	Illinois	Putnam	illinois,putnam	Ranch	Hay	112
17157	Illinois	Randolph	illinois,randolph	17157	Illinois	Randolph	illinois,randolph	Ranch	Corn grain	887.198
17157	Illinois	Randolph	illinois,randolph	17157	Illinois	Randolph	illinois,randolph	Ranch	Hay	2591.16
17159	Illinois	Richland	illinois,richland	18055	Indiana	Greene	indiana,greene	Ranch	Hay	1102.03
17159	Illinois	Richland	illinois,richland	18059	Indiana	Hancock	indiana,hancock	Ranch	Hay	443.638
17159	Illinois	Richland	illinois,richland	18109	Indiana	Morgan	indiana,morgan	Ranch	Hay	1295.58
17159	Illinois	Richland	illinois,richland	18119	Indiana	Owen	indiana,owen	Ranch	Hay	2109.24
17159	Illinois	Richland	illinois,richland	18153	Indiana	Sullivan	indiana,sullivan	Ranch	Hay	662.513
17161	Illinois	Rock Island	illinois,rock island	17161	Illinois	Rock Island	illinois,rock island	Ranch	Corn grain	1166.46
17161	Illinois	Rock Island	illinois,rock island	55025	Wisconsin	Dane	wisconsin,dane	Ranch	Hay	762
17163	Illinois	St Clair	illinois,st clair	17163	Illinois	St Clair	illinois,st clair	Ranch	Corn grain	339.084
17163	Illinois	St Clair	illinois,st clair	17163	Illinois	St Clair	illinois,st clair	Ranch	Hay	990.333
17163	Illinois	St Clair	illinois,st clair	17163	Illinois	St Clair	illinois,st clair	Ranch	Soybeans	22.0603
17165	Illinois	Saline	illinois,saline	17165	Illinois	Saline	illinois,saline	Ranch	Corn grain	544.753
17165	Illinois	Saline	illinois,saline	17165	Illinois	Saline	illinois,saline	Ranch	Hay	1591.01
17165	Illinois	Saline	illinois,saline	17165	Illinois	Saline	illinois,saline	Ranch	Soybeans	35.4408
17165	Illinois	Saline	illinois,saline	21225	Kentucky	Union	kentucky,union	Ranch	Hay	3613.27
17165	Illinois	Saline	illinois,saline	21233	Kentucky	Webster	kentucky,webster	Ranch	Hay	4539.72
17167	Illinois	Sangamon	illinois,sangamon	18091	Indiana	La Porte	indiana,la porte	Ranch	Hay	2567.55
17167	Illinois	Sangamon	illinois,sangamon	26015	Michigan	Barry	michigan,barry	Ranch	Hay	2854.45
17169	Illinois	Schuyler	illinois,schuyler	17169	Illinois	Schuyler	illinois,schuyler	Ranch	Corn grain	994.065
17169	Illinois	Schuyler	illinois,schuyler	17169	Illinois	Schuyler	illinois,schuyler	Ranch	Hay	2903.28
17169	Illinois	Schuyler	illinois,schuyler	55105	Wisconsin	Rock	wisconsin,rock	Ranch	Hay	1663.72
17171	Illinois	Scott	illinois,scott	17171	Illinois	Scott	illinois,scott	Ranch	Corn grain	681.529
17171	Illinois	Scott	illinois,scott	17171	Illinois	Scott	illinois,scott	Ranch	Hay	1901
17171	Illinois	Scott	illinois,scott	17171	Illinois	Scott	illinois,scott	Ranch	Soybeans	44.3393
17173	Illinois	Shelby	illinois,shelby	17173	Illinois	Shelby	illinois,shelby	Ranch	Corn grain	1568.73
17173	Illinois	Shelby	illinois,shelby	17173	Illinois	Shelby	illinois,shelby	Ranch	Hay	4581.64
17173	Illinois	Shelby	illinois,shelby	17173	Illinois	Shelby	illinois,shelby	Ranch	Soybeans	102.059
17173	Illinois	Shelby	illinois,shelby	17183	Illinois	Vermilion	illinois,vermilion	Ranch	Hay	1035.48
17173	Illinois	Shelby	illinois,shelby	18039	Indiana	Elkhart	indiana,elkhart	Ranch	Hay	127.876
17175	Illinois	Stark	illinois,stark	17175	Illinois	Stark	illinois,stark	Ranch	Corn grain	362.945
17175	Illinois	Stark	illinois,stark	17175	Illinois	Stark	illinois,stark	Ranch	Hay	262
17177	Illinois	Stephenson	illinois,stephenson	17177	Illinois	Stephenson	illinois,stephenson	Ranch	Corn grain	3018.15
17177	Illinois	Stephenson	illinois,stephenson	17177	Illinois	Stephenson	illinois,stephenson	Ranch	Hay	2677
17179	Illinois	Tazewell	illinois,tazewell	17179	Illinois	Tazewell	illinois,tazewell	Ranch	Hay	1971.83
17179	Illinois	Tazewell	illinois,tazewell	17179	Illinois	Tazewell	illinois,tazewell	Ranch	Soybeans	43.9239
17179	Illinois	Tazewell	illinois,tazewell	17203	Illinois	Woodford	illinois,woodford	Ranch	Hay	97.1665
17181	Illinois	Union	illinois,union	17181	Illinois	Union	illinois,union	Ranch	Corn grain	757.815
17181	Illinois	Union	illinois,union	17181	Illinois	Union	illinois,union	Ranch	Hay	2213.28
17181	Illinois	Union	illinois,union	21157	Kentucky	Marshall	kentucky,marshall	Ranch	Hay	11310
17181	Illinois	Union	illinois,union	47021	Tennessee	Cheatham	tennessee,cheatham	Ranch	Hay	2138.93
17181	Illinois	Union	illinois,union	47125	Tennessee	Montgomery	tennessee,montgomery	Ranch	Hay	3331.25
17181	Illinois	Union	illinois,union	21145	Kentucky	Mccracken	kentucky,mccracken	Ranch	Hay	468.502
17183	Illinois	Vermilion	illinois,vermilion	17183	Illinois	Vermilion	illinois,vermilion	Ranch	Corn grain	354.543
17183	Illinois	Vermilion	illinois,vermilion	17183	Illinois	Vermilion	illinois,vermilion	Ranch	Soybeans	23.066
17183	Illinois	Vermilion	illinois,vermilion	18039	Indiana	Elkhart	indiana,elkhart	Ranch	Hay	4009
17183	Illinois	Vermilion	illinois,vermilion	18045	Indiana	Fountain	indiana,fountain	Ranch	Corn grain	523.581
17185	Illinois	Wabash	illinois,wabash	18051	Indiana	Gibson	indiana,gibson	Ranch	Corn grain	502.409
17185	Illinois	Wabash	illinois,wabash	18175	Indiana	Washington	indiana,washington	Ranch	Hay	1296
17187	Illinois	Warren	illinois,warren	17187	Illinois	Warren	illinois,warren	Ranch	Corn grain	1543.52
17187	Illinois	Warren	illinois,warren	17187	Illinois	Warren	illinois,warren	Ranch	Hay	4429
17189	Illinois	Washington	illinois,washington	17027	Illinois	Clinton	illinois,clinton	Ranch	Hay	968.122
17189	Illinois	Washington	illinois,washington	17189	Illinois	Washington	illinois,washington	Ranch	Corn grain	1676.27
17189	Illinois	Washington	illinois,washington	17189	Illinois	Washington	illinois,washington	Ranch	Hay	4895.72
17189	Illinois	Washington	illinois,washington	17189	Illinois	Washington	illinois,washington	Ranch	Soybeans	109.055
17191	Illinois	Wayne	illinois,wayne	17191	Illinois	Wayne	illinois,wayne	Ranch	Corn grain	1753.22
17191	Illinois	Wayne	illinois,wayne	17191	Illinois	Wayne	illinois,wayne	Ranch	Hay	5120.49
17191	Illinois	Wayne	illinois,wayne	17191	Illinois	Wayne	illinois,wayne	Ranch	Soybeans	114.062
17191	Illinois	Wayne	illinois,wayne	18071	Indiana	Jackson	indiana,jackson	Ranch	Hay	2399.77
17191	Illinois	Wayne	illinois,wayne	18083	Indiana	Knox	indiana,knox	Ranch	Hay	1209.21
17191	Illinois	Wayne	illinois,wayne	18093	Indiana	Lawrence	indiana,lawrence	Ranch	Hay	4712.54
17193	Illinois	White	illinois,white	18025	Indiana	Crawford	indiana,crawford	Ranch	Hay	394.254
17193	Illinois	White	illinois,white	18123	Indiana	Perry	indiana,perry	Ranch	Hay	1479.12
17193	Illinois	White	illinois,white	18129	Indiana	Posey	indiana,posey	Ranch	Corn grain	319.257
17193	Illinois	White	illinois,white	18147	Indiana	Spencer	indiana,spencer	Ranch	Hay	2725.63
17195	Illinois	Whiteside	illinois,whiteside	17195	Illinois	Whiteside	illinois,whiteside	Ranch	Corn grain	2989.92
17195	Illinois	Whiteside	illinois,whiteside	17195	Illinois	Whiteside	illinois,whiteside	Ranch	Hay	2506
17197	Illinois	Will	illinois,will	17197	Illinois	Will	illinois,will	Ranch	Corn grain	299.093
17197	Illinois	Will	illinois,will	17197	Illinois	Will	illinois,will	Ranch	Hay	873.535
17197	Illinois	Will	illinois,will	17197	Illinois	Will	illinois,will	Ranch	Soybeans	19.4586
17197	Illinois	Will	illinois,will	18089	Indiana	Lake	indiana,lake	Ranch	Corn grain	102.162
17197	Illinois	Will	illinois,will	26005	Michigan	Allegan	michigan,allegan	Ranch	Hay	4159.3
17197	Illinois	Will	illinois,will	26015	Michigan	Barry	michigan,barry	Ranch	Hay	1825.17
17199	Illinois	Williamson	illinois,williamson	17199	Illinois	Williamson	illinois,williamson	Ranch	Corn grain	1306.26
17199	Illinois	Williamson	illinois,williamson	17199	Illinois	Williamson	illinois,williamson	Ranch	Hay	3815.09
17199	Illinois	Williamson	illinois,williamson	17199	Illinois	Williamson	illinois,williamson	Ranch	Soybeans	84.9836
17199	Illinois	Williamson	illinois,williamson	21047	Kentucky	Christian	kentucky,christian	Ranch	Hay	737.199
17199	Illinois	Williamson	illinois,williamson	21055	Kentucky	Crittenden	kentucky,crittenden	Ranch	Hay	3814.01
17199	Illinois	Williamson	illinois,williamson	21219	Kentucky	Todd	kentucky,todd	Ranch	Hay	3215.7
17199	Illinois	Williamson	illinois,williamson	21233	Kentucky	Webster	kentucky,webster	Ranch	Hay	1403
17201	Illinois	Winnebago	illinois,winnebago	17201	Illinois	Winnebago	illinois,winnebago	Ranch	Hay	579.152
17201	Illinois	Winnebago	illinois,winnebago	55055	Wisconsin	Jefferson	wisconsin,jefferson	Ranch	Hay	1924.85
17203	Illinois	Woodford	illinois,woodford	17179	Illinois	Tazewell	illinois,tazewell	Ranch	Corn grain	675.144
17203	Illinois	Woodford	illinois,woodford	17203	Illinois	Woodford	illinois,woodford	Ranch	Corn grain	1054.22
17203	Illinois	Woodford	illinois,woodford	17203	Illinois	Woodford	illinois,woodford	Ranch	Hay	1801
17203	Illinois	Woodford	illinois,woodford	17203	Illinois	Woodford	illinois,woodford	Ranch	Soybeans	68.5859
18001	Indiana	Adams	indiana,adams	18001	Indiana	Adams	indiana,adams	Ranch	Corn grain	3579.71
18001	Indiana	Adams	indiana,adams	18001	Indiana	Adams	indiana,adams	Ranch	Soybeans	232.89
18001	Indiana	Adams	indiana,adams	18075	Indiana	Jay	indiana,jay	Ranch	Corn grain	485.27
18003	Indiana	Allen	indiana,allen	18003	Indiana	Allen	indiana,allen	Ranch	Corn grain	3200.63
18003	Indiana	Allen	indiana,allen	18003	Indiana	Allen	indiana,allen	Ranch	Hay	1990
18003	Indiana	Allen	indiana,allen	18003	Indiana	Allen	indiana,allen	Ranch	Soybeans	208.228
18003	Indiana	Allen	indiana,allen	18179	Indiana	Wells	indiana,wells	Ranch	Corn grain	407.305
18009	Indiana	Blackford	indiana,blackford	18009	Indiana	Blackford	indiana,blackford	Ranch	Corn grain	55.4499
18009	Indiana	Blackford	indiana,blackford	18009	Indiana	Blackford	indiana,blackford	Ranch	Soybeans	3.60748
18011	Indiana	Boone	indiana,boone	18011	Indiana	Boone	indiana,boone	Ranch	Corn grain	465.779
18011	Indiana	Boone	indiana,boone	18011	Indiana	Boone	indiana,boone	Ranch	Soybeans	30.3029
18013	Indiana	Brown	indiana,brown	18013	Indiana	Brown	indiana,brown	Ranch	Corn grain	36.2945
18013	Indiana	Brown	indiana,brown	18013	Indiana	Brown	indiana,brown	Ranch	Soybeans	2.36126
18015	Indiana	Carroll	indiana,carroll	18015	Indiana	Carroll	indiana,carroll	Ranch	Corn grain	880.477
18015	Indiana	Carroll	indiana,carroll	18015	Indiana	Carroll	indiana,carroll	Ranch	Soybeans	57.2825
18019	Indiana	Clark	indiana,clark	21211	Kentucky	Shelby	kentucky,shelby	Ranch	Corn grain	2491.84
18021	Indiana	Clay	indiana,clay	18021	Indiana	Clay	indiana,clay	Ranch	Corn grain	196.931
18021	Indiana	Clay	indiana,clay	18021	Indiana	Clay	indiana,clay	Ranch	Soybeans	12.812
18025	Indiana	Crawford	indiana,crawford	18025	Indiana	Crawford	indiana,crawford	Ranch	Corn grain	401.928
18025	Indiana	Crawford	indiana,crawford	18025	Indiana	Crawford	indiana,crawford	Ranch	Soybeans	26.1488
18027	Indiana	Daviess	indiana,daviess	18027	Indiana	Daviess	indiana,daviess	Ranch	Soybeans	63.4699
18029	Indiana	Dearborn	indiana,dearborn	18029	Indiana	Dearborn	indiana,dearborn	Ranch	Corn grain	545.089
18029	Indiana	Dearborn	indiana,dearborn	18029	Indiana	Dearborn	indiana,dearborn	Ranch	Soybeans	35.4627
18033	Indiana	De Kalb	indiana,de kalb	18033	Indiana	De Kalb	indiana,de kalb	Ranch	Corn grain	2853.15
18033	Indiana	De Kalb	indiana,de kalb	18033	Indiana	De Kalb	indiana,de kalb	Ranch	Hay	2210
18035	Indiana	Delaware	indiana,delaware	18035	Indiana	Delaware	indiana,delaware	Ranch	Corn grain	167.022
18035	Indiana	Delaware	indiana,delaware	18035	Indiana	Delaware	indiana,delaware	Ranch	Soybeans	10.8662
18035	Indiana	Delaware	indiana,delaware	18135	Indiana	Randolph	indiana,randolph	Ranch	Corn grain	1172.85
18037	Indiana	Dubois	indiana,dubois	18037	Indiana	Dubois	indiana,dubois	Ranch	Corn grain	1744.49
18037	Indiana	Dubois	indiana,dubois	18037	Indiana	Dubois	indiana,dubois	Ranch	Soybeans	113.494
18039	Indiana	Elkhart	indiana,elkhart	18039	Indiana	Elkhart	indiana,elkhart	Ranch	Corn grain	5634.38
18039	Indiana	Elkhart	indiana,elkhart	18039	Indiana	Elkhart	indiana,elkhart	Ranch	Hay	6098
18043	Indiana	Floyd	indiana,floyd	18043	Indiana	Floyd	indiana,floyd	Ranch	Corn grain	114.26
18043	Indiana	Floyd	indiana,floyd	18043	Indiana	Floyd	indiana,floyd	Ranch	Soybeans	7.4336
18045	Indiana	Fountain	indiana,fountain	18045	Indiana	Fountain	indiana,fountain	Ranch	Soybeans	34.0634
18047	Indiana	Franklin	indiana,franklin	18047	Indiana	Franklin	indiana,franklin	Ranch	Corn grain	1226.62
18047	Indiana	Franklin	indiana,franklin	18047	Indiana	Franklin	indiana,franklin	Ranch	Soybeans	79.8019
18049	Indiana	Fulton	indiana,fulton	18049	Indiana	Fulton	indiana,fulton	Ranch	Corn grain	1083.12
18049	Indiana	Fulton	indiana,fulton	18049	Indiana	Fulton	indiana,fulton	Ranch	Soybeans	70.4662
18051	Indiana	Gibson	indiana,gibson	18051	Indiana	Gibson	indiana,gibson	Ranch	Soybeans	32.686
18055	Indiana	Greene	indiana,greene	18055	Indiana	Greene	indiana,greene	Ranch	Corn grain	2172.96
18055	Indiana	Greene	indiana,greene	18055	Indiana	Greene	indiana,greene	Ranch	Soybeans	141.37
18057	Indiana	Hamilton	indiana,hamilton	18057	Indiana	Hamilton	indiana,hamilton	Ranch	Corn grain	157.612
18057	Indiana	Hamilton	indiana,hamilton	18057	Indiana	Hamilton	indiana,hamilton	Ranch	Soybeans	10.254
18059	Indiana	Hancock	indiana,hancock	18059	Indiana	Hancock	indiana,hancock	Ranch	Corn grain	151.899
18059	Indiana	Hancock	indiana,hancock	18059	Indiana	Hancock	indiana,hancock	Ranch	Soybeans	9.88232
18061	Indiana	Harrison	indiana,harrison	18061	Indiana	Harrison	indiana,harrison	Ranch	Corn grain	2804.08
18061	Indiana	Harrison	indiana,harrison	18061	Indiana	Harrison	indiana,harrison	Ranch	Soybeans	182.429
18061	Indiana	Harrison	indiana,harrison	21163	Kentucky	Meade	kentucky,meade	Ranch	Corn grain	1163.75
18061	Indiana	Harrison	indiana,harrison	21163	Kentucky	Meade	kentucky,meade	Ranch	Soybeans	75.7121
18063	Indiana	Hendricks	indiana,hendricks	18063	Indiana	Hendricks	indiana,hendricks	Ranch	Corn grain	327.658
18063	Indiana	Hendricks	indiana,hendricks	18063	Indiana	Hendricks	indiana,hendricks	Ranch	Soybeans	21.317
18065	Indiana	Henry	indiana,henry	18065	Indiana	Henry	indiana,henry	Ranch	Corn grain	1116.73
18065	Indiana	Henry	indiana,henry	18065	Indiana	Henry	indiana,henry	Ranch	Soybeans	72.6525
18067	Indiana	Howard	indiana,howard	18067	Indiana	Howard	indiana,howard	Ranch	Corn grain	191.89
18067	Indiana	Howard	indiana,howard	18067	Indiana	Howard	indiana,howard	Ranch	Soybeans	12.4841
18069	Indiana	Huntington	indiana,huntington	18069	Indiana	Huntington	indiana,huntington	Ranch	Corn grain	506.442
18069	Indiana	Huntington	indiana,huntington	18069	Indiana	Huntington	indiana,huntington	Ranch	Soybeans	32.9484
18071	Indiana	Jackson	indiana,jackson	18071	Indiana	Jackson	indiana,jackson	Ranch	Corn grain	821.666
18071	Indiana	Jackson	indiana,jackson	18071	Indiana	Jackson	indiana,jackson	Ranch	Soybeans	53.4564
18073	Indiana	Jasper	indiana,jasper	18073	Indiana	Jasper	indiana,jasper	Ranch	Corn grain	2147.42
18073	Indiana	Jasper	indiana,jasper	18073	Indiana	Jasper	indiana,jasper	Ranch	Soybeans	139.708
18075	Indiana	Jay	indiana,jay	18075	Indiana	Jay	indiana,jay	Ranch	Soybeans	31.571
18077	Indiana	Jefferson	indiana,jefferson	18077	Indiana	Jefferson	indiana,jefferson	Ranch	Corn grain	711.439
18077	Indiana	Jefferson	indiana,jefferson	18077	Indiana	Jefferson	indiana,jefferson	Ranch	Soybeans	46.2851
18079	Indiana	Jennings	indiana,jennings	18079	Indiana	Jennings	indiana,jennings	Ranch	Corn grain	430.829
18079	Indiana	Jennings	indiana,jennings	18079	Indiana	Jennings	indiana,jennings	Ranch	Soybeans	28.0291
18081	Indiana	Johnson	indiana,johnson	18145	Indiana	Shelby	indiana,shelby	Ranch	Corn grain	270.528
18083	Indiana	Knox	indiana,knox	18083	Indiana	Knox	indiana,knox	Ranch	Soybeans	26.9359
18085	Indiana	Kosciusko	indiana,kosciusko	18085	Indiana	Kosciusko	indiana,kosciusko	Ranch	Corn grain	2022.74
18087	Indiana	Lagrange	indiana,lagrange	18087	Indiana	Lagrange	indiana,lagrange	Ranch	Hay	2772
18091	Indiana	La Porte	indiana,la porte	18091	Indiana	La Porte	indiana,la porte	Ranch	Corn grain	1206.45
18093	Indiana	Lawrence	indiana,lawrence	18093	Indiana	Lawrence	indiana,lawrence	Ranch	Corn grain	1980.4
18093	Indiana	Lawrence	indiana,lawrence	18093	Indiana	Lawrence	indiana,lawrence	Ranch	Soybeans	128.842
18095	Indiana	Madison	indiana,madison	18095	Indiana	Madison	indiana,madison	Ranch	Soybeans	26.6954
18099	Indiana	Marshall	indiana,marshall	18099	Indiana	Marshall	indiana,marshall	Ranch	Corn grain	850.903
18101	Indiana	Martin	indiana,martin	18101	Indiana	Martin	indiana,martin	Ranch	Corn grain	290.356
18101	Indiana	Martin	indiana,martin	18101	Indiana	Martin	indiana,martin	Ranch	Soybeans	18.8901
18103	Indiana	Miami	indiana,miami	18103	Indiana	Miami	indiana,miami	Ranch	Corn grain	693.291
18103	Indiana	Miami	indiana,miami	18103	Indiana	Miami	indiana,miami	Ranch	Soybeans	45.1045
18105	Indiana	Monroe	indiana,monroe	18105	Indiana	Monroe	indiana,monroe	Ranch	Corn grain	460.066
18105	Indiana	Monroe	indiana,monroe	18105	Indiana	Monroe	indiana,monroe	Ranch	Soybeans	29.9312
18109	Indiana	Morgan	indiana,morgan	18109	Indiana	Morgan	indiana,morgan	Ranch	Corn grain	443.599
18109	Indiana	Morgan	indiana,morgan	18109	Indiana	Morgan	indiana,morgan	Ranch	Soybeans	28.8599
18113	Indiana	Noble	indiana,noble	18113	Indiana	Noble	indiana,noble	Ranch	Corn grain	2173.3
18113	Indiana	Noble	indiana,noble	18113	Indiana	Noble	indiana,noble	Ranch	Hay	3670
18115	Indiana	Ohio	indiana,ohio	21117	Kentucky	Kenton	kentucky,kenton	Ranch	Corn grain	251.647
18117	Indiana	Orange	indiana,orange	18117	Indiana	Orange	indiana,orange	Ranch	Corn grain	595.498
18117	Indiana	Orange	indiana,orange	18117	Indiana	Orange	indiana,orange	Ranch	Soybeans	38.7422
18119	Indiana	Owen	indiana,owen	18119	Indiana	Owen	indiana,owen	Ranch	Corn grain	722.193
18119	Indiana	Owen	indiana,owen	18119	Indiana	Owen	indiana,owen	Ranch	Soybeans	46.9848
18121	Indiana	Parke	indiana,parke	18121	Indiana	Parke	indiana,parke	Ranch	Corn grain	875.1
18121	Indiana	Parke	indiana,parke	18121	Indiana	Parke	indiana,parke	Ranch	Soybeans	56.9327
18123	Indiana	Perry	indiana,perry	18123	Indiana	Perry	indiana,perry	Ranch	Corn grain	506.442
18123	Indiana	Perry	indiana,perry	18123	Indiana	Perry	indiana,perry	Ranch	Soybeans	32.9484
18123	Indiana	Perry	indiana,perry	21027	Kentucky	Breckinridge	kentucky,breckinridge	Ranch	Corn grain	1840.78
18127	Indiana	Porter	indiana,porter	18127	Indiana	Porter	indiana,porter	Ranch	Corn grain	533.327
18129	Indiana	Posey	indiana,posey	18129	Indiana	Posey	indiana,posey	Ranch	Soybeans	20.7704
18131	Indiana	Pulaski	indiana,pulaski	18131	Indiana	Pulaski	indiana,pulaski	Ranch	Corn grain	389.493
18131	Indiana	Pulaski	indiana,pulaski	18131	Indiana	Pulaski	indiana,pulaski	Ranch	Soybeans	25.3398
18135	Indiana	Randolph	indiana,randolph	18135	Indiana	Randolph	indiana,randolph	Ranch	Soybeans	76.3038
18137	Indiana	Ripley	indiana,ripley	18137	Indiana	Ripley	indiana,ripley	Ranch	Corn grain	1416.49
18137	Indiana	Ripley	indiana,ripley	18137	Indiana	Ripley	indiana,ripley	Ranch	Soybeans	92.1548
18139	Indiana	Rush	indiana,rush	18139	Indiana	Rush	indiana,rush	Ranch	Corn grain	858.297
18139	Indiana	Rush	indiana,rush	18139	Indiana	Rush	indiana,rush	Ranch	Soybeans	55.8395
18143	Indiana	Scott	indiana,scott	18143	Indiana	Scott	indiana,scott	Ranch	Corn grain	103.506
18143	Indiana	Scott	indiana,scott	18143	Indiana	Scott	indiana,scott	Ranch	Soybeans	6.73397
18145	Indiana	Shelby	indiana,shelby	18145	Indiana	Shelby	indiana,shelby	Ranch	Soybeans	17.6002
18147	Indiana	Spencer	indiana,spencer	18147	Indiana	Spencer	indiana,spencer	Ranch	Corn grain	933.238
18147	Indiana	Spencer	indiana,spencer	18147	Indiana	Spencer	indiana,spencer	Ranch	Soybeans	60.7151
18151	Indiana	Steuben	indiana,steuben	18151	Indiana	Steuben	indiana,steuben	Ranch	Hay	729
18153	Indiana	Sullivan	indiana,sullivan	18153	Indiana	Sullivan	indiana,sullivan	Ranch	Soybeans	14.7579
18155	Indiana	Switzerland	indiana,switzerland	18155	Indiana	Switzerland	indiana,switzerland	Ranch	Corn grain	410.665
18155	Indiana	Switzerland	indiana,switzerland	18155	Indiana	Switzerland	indiana,switzerland	Ranch	Soybeans	26.7172
18155	Indiana	Switzerland	indiana,switzerland	21041	Kentucky	Carroll	kentucky,carroll	Ranch	Corn grain	341.649
18155	Indiana	Switzerland	indiana,switzerland	21041	Kentucky	Carroll	kentucky,carroll	Ranch	Soybeans	22.2271
18155	Indiana	Switzerland	indiana,switzerland	21103	Kentucky	Henry	kentucky,henry	Ranch	Corn grain	1556.6
18159	Indiana	Tipton	indiana,tipton	18095	Indiana	Madison	indiana,madison	Ranch	Corn grain	410.329
18161	Indiana	Union	indiana,union	18161	Indiana	Union	indiana,union	Ranch	Corn grain	181.472
18161	Indiana	Union	indiana,union	18161	Indiana	Union	indiana,union	Ranch	Soybeans	11.8063
18163	Indiana	Vanderburgh	indiana,vanderburgh	21101	Kentucky	Henderson	kentucky,henderson	Ranch	Soybeans	26.0725
18167	Indiana	Vigo	indiana,vigo	18167	Indiana	Vigo	indiana,vigo	Ranch	Soybeans	4.96302
18169	Indiana	Wabash	indiana,wabash	18169	Indiana	Wabash	indiana,wabash	Ranch	Corn grain	806.88
18169	Indiana	Wabash	indiana,wabash	18169	Indiana	Wabash	indiana,wabash	Ranch	Soybeans	52.4944
18175	Indiana	Washington	indiana,washington	18175	Indiana	Washington	indiana,washington	Ranch	Corn grain	1811.7
18175	Indiana	Washington	indiana,washington	18175	Indiana	Washington	indiana,washington	Ranch	Soybeans	117.866
18177	Indiana	Wayne	indiana,wayne	18177	Indiana	Wayne	indiana,wayne	Ranch	Corn grain	1166.8
18177	Indiana	Wayne	indiana,wayne	18177	Indiana	Wayne	indiana,wayne	Ranch	Soybeans	75.9102
18179	Indiana	Wells	indiana,wells	18179	Indiana	Wells	indiana,wells	Ranch	Soybeans	26.4986
18181	Indiana	White	indiana,white	18181	Indiana	White	indiana,white	Ranch	Corn grain	1656.77
18181	Indiana	White	indiana,white	18181	Indiana	White	indiana,white	Ranch	Soybeans	107.787
18183	Indiana	Whitley	indiana,whitley	18113	Indiana	Noble	indiana,noble	Ranch	Hay	1309.26
18183	Indiana	Whitley	indiana,whitley	18183	Indiana	Whitley	indiana,whitley	Ranch	Corn grain	331.691
18183	Indiana	Whitley	indiana,whitley	18183	Indiana	Whitley	indiana,whitley	Ranch	Hay	968.74
18183	Indiana	Whitley	indiana,whitley	18183	Indiana	Whitley	indiana,whitley	Ranch	Soybeans	21.5793
19001	Iowa	Adair	iowa,adair	19027	Iowa	Carroll	iowa,carroll	Ranch	Hay	5305.02
19001	Iowa	Adair	iowa,adair	19073	Iowa	Greene	iowa,greene	Ranch	Hay	181.242
19003	Iowa	Adams	iowa,adams	19003	Iowa	Adams	iowa,adams	Ranch	Corn grain	4002.47
19003	Iowa	Adams	iowa,adams	19003	Iowa	Adams	iowa,adams	Ranch	Soybeans	260.395
19005	Iowa	Allamakee	iowa,allamakee	19005	Iowa	Allamakee	iowa,allamakee	Ranch	Hay	7339
19005	Iowa	Allamakee	iowa,allamakee	19005	Iowa	Allamakee	iowa,allamakee	Ranch	Soybeans	420.086
19007	Iowa	Appanoose	iowa,appanoose	19007	Iowa	Appanoose	iowa,appanoose	Ranch	Corn grain	3590.46
19007	Iowa	Appanoose	iowa,appanoose	19007	Iowa	Appanoose	iowa,appanoose	Ranch	Soybeans	233.59
19007	Iowa	Appanoose	iowa,appanoose	29171	Missouri	Putnam	missouri,putnam	Ranch	Corn grain	7810.7
19007	Iowa	Appanoose	iowa,appanoose	29171	Missouri	Putnam	missouri,putnam	Ranch	Soybeans	508.152
19009	Iowa	Audubon	iowa,audubon	19009	Iowa	Audubon	iowa,audubon	Ranch	Corn grain	1935.7
19009	Iowa	Audubon	iowa,audubon	19009	Iowa	Audubon	iowa,audubon	Ranch	Hay	4310
19009	Iowa	Audubon	iowa,audubon	19009	Iowa	Audubon	iowa,audubon	Ranch	Soybeans	125.934
19011	Iowa	Benton	iowa,benton	19005	Iowa	Allamakee	iowa,allamakee	Ranch	Hay	6098
19011	Iowa	Benton	iowa,benton	19011	Iowa	Benton	iowa,benton	Ranch	Corn grain	3022.52
19011	Iowa	Benton	iowa,benton	19011	Iowa	Benton	iowa,benton	Ranch	Soybeans	196.641
19011	Iowa	Benton	iowa,benton	19113	Iowa	Linn	iowa,linn	Ranch	Corn grain	3356.9
19013	Iowa	Black Hawk	iowa,black hawk	19013	Iowa	Black Hawk	iowa,black hawk	Ranch	Corn grain	976.59
19013	Iowa	Black Hawk	iowa,black hawk	19013	Iowa	Black Hawk	iowa,black hawk	Ranch	Hay	1904
19013	Iowa	Black Hawk	iowa,black hawk	19013	Iowa	Black Hawk	iowa,black hawk	Ranch	Soybeans	63.5355
19015	Iowa	Boone	iowa,boone	19015	Iowa	Boone	iowa,boone	Ranch	Corn grain	1147.31
19015	Iowa	Boone	iowa,boone	19015	Iowa	Boone	iowa,boone	Ranch	Hay	1882
19015	Iowa	Boone	iowa,boone	19015	Iowa	Boone	iowa,boone	Ranch	Soybeans	74.6421
19017	Iowa	Bremer	iowa,bremer	19017	Iowa	Bremer	iowa,bremer	Ranch	Corn grain	1399.69
19017	Iowa	Bremer	iowa,bremer	19017	Iowa	Bremer	iowa,bremer	Ranch	Hay	1959
19017	Iowa	Bremer	iowa,bremer	19017	Iowa	Bremer	iowa,bremer	Ranch	Soybeans	91.0617
19019	Iowa	Buchanan	iowa,buchanan	19005	Iowa	Allamakee	iowa,allamakee	Ranch	Hay	4753
19019	Iowa	Buchanan	iowa,buchanan	19019	Iowa	Buchanan	iowa,buchanan	Ranch	Corn grain	2448.53
19019	Iowa	Buchanan	iowa,buchanan	19019	Iowa	Buchanan	iowa,buchanan	Ranch	Soybeans	159.298
19021	Iowa	Buena Vista	iowa,buena vista	19147	Iowa	Palo Alto	iowa,palo alto	Ranch	Hay	1545
19023	Iowa	Butler	iowa,butler	19023	Iowa	Butler	iowa,butler	Ranch	Corn grain	1380.87
19023	Iowa	Butler	iowa,butler	19023	Iowa	Butler	iowa,butler	Ranch	Hay	3143
19023	Iowa	Butler	iowa,butler	19023	Iowa	Butler	iowa,butler	Ranch	Soybeans	89.8373
19025	Iowa	Calhoun	iowa,calhoun	19025	Iowa	Calhoun	iowa,calhoun	Ranch	Corn grain	2295.96
19025	Iowa	Calhoun	iowa,calhoun	19025	Iowa	Calhoun	iowa,calhoun	Ranch	Hay	1640
19025	Iowa	Calhoun	iowa,calhoun	19025	Iowa	Calhoun	iowa,calhoun	Ranch	Soybeans	149.372
19027	Iowa	Carroll	iowa,carroll	19027	Iowa	Carroll	iowa,carroll	Ranch	Corn grain	6218.79
19027	Iowa	Carroll	iowa,carroll	19027	Iowa	Carroll	iowa,carroll	Ranch	Hay	2292
19027	Iowa	Carroll	iowa,carroll	19027	Iowa	Carroll	iowa,carroll	Ranch	Soybeans	404.585
19029	Iowa	Cass	iowa,cass	19009	Iowa	Audubon	iowa,audubon	Ranch	Hay	1343.44
19029	Iowa	Cass	iowa,cass	19027	Iowa	Carroll	iowa,carroll	Ranch	Hay	5311.56
19031	Iowa	Cedar	iowa,cedar	19031	Iowa	Cedar	iowa,cedar	Ranch	Corn grain	2743.26
19031	Iowa	Cedar	iowa,cedar	19031	Iowa	Cedar	iowa,cedar	Ranch	Hay	4945
19031	Iowa	Cedar	iowa,cedar	19031	Iowa	Cedar	iowa,cedar	Ranch	Soybeans	178.472
19031	Iowa	Cedar	iowa,cedar	19139	Iowa	Muscatine	iowa,muscatine	Ranch	Corn grain	1313.99
19033	Iowa	Cerro Gordo	iowa,cerro gordo	19131	Iowa	Mitchell	iowa,mitchell	Ranch	Hay	325.898
19033	Iowa	Cerro Gordo	iowa,cerro gordo	19195	Iowa	Worth	iowa,worth	Ranch	Hay	674.102
19035	Iowa	Cherokee	iowa,cherokee	19041	Iowa	Clay	iowa,clay	Ranch	Hay	5959
19037	Iowa	Chickasaw	iowa,chickasaw	19037	Iowa	Chickasaw	iowa,chickasaw	Ranch	Hay	3078
19037	Iowa	Chickasaw	iowa,chickasaw	19037	Iowa	Chickasaw	iowa,chickasaw	Ranch	Soybeans	109.296
19039	Iowa	Clarke	iowa,clarke	19039	Iowa	Clarke	iowa,clarke	Ranch	Corn grain	4603.68
19039	Iowa	Clarke	iowa,clarke	19039	Iowa	Clarke	iowa,clarke	Ranch	Soybeans	299.509
19041	Iowa	Clay	iowa,clay	19041	Iowa	Clay	iowa,clay	Ranch	Corn grain	3937.95
19041	Iowa	Clay	iowa,clay	19041	Iowa	Clay	iowa,clay	Ranch	Hay	2133
19041	Iowa	Clay	iowa,clay	19041	Iowa	Clay	iowa,clay	Ranch	Soybeans	256.197
19043	Iowa	Clayton	iowa,clayton	19043	Iowa	Clayton	iowa,clayton	Ranch	Corn grain	7537.82
19043	Iowa	Clayton	iowa,clayton	19043	Iowa	Clayton	iowa,clayton	Ranch	Hay	6062
19043	Iowa	Clayton	iowa,clayton	19043	Iowa	Clayton	iowa,clayton	Ranch	Soybeans	490.399
19045	Iowa	Clinton	iowa,clinton	17015	Illinois	Carroll	illinois,carroll	Ranch	Soybeans	102.409
19045	Iowa	Clinton	iowa,clinton	17103	Illinois	Lee	illinois,lee	Ranch	Soybeans	31.6147
19045	Iowa	Clinton	iowa,clinton	17141	Illinois	Ogle	illinois,ogle	Ranch	Soybeans	133.105
19045	Iowa	Clinton	iowa,clinton	17195	Illinois	Whiteside	illinois,whiteside	Ranch	Soybeans	194.52
19045	Iowa	Clinton	iowa,clinton	19045	Iowa	Clinton	iowa,clinton	Ranch	Hay	3017
19045	Iowa	Clinton	iowa,clinton	19045	Iowa	Clinton	iowa,clinton	Ranch	Soybeans	252.983
19047	Iowa	Crawford	iowa,crawford	19047	Iowa	Crawford	iowa,crawford	Ranch	Corn grain	5516.09
19047	Iowa	Crawford	iowa,crawford	19047	Iowa	Crawford	iowa,crawford	Ranch	Hay	6309
19047	Iowa	Crawford	iowa,crawford	19047	Iowa	Crawford	iowa,crawford	Ranch	Soybeans	358.868
19049	Iowa	Dallas	iowa,dallas	19015	Iowa	Boone	iowa,boone	Ranch	Hay	1468.84
19049	Iowa	Dallas	iowa,dallas	19079	Iowa	Hamilton	iowa,hamilton	Ranch	Hay	144.478
19049	Iowa	Dallas	iowa,dallas	19131	Iowa	Mitchell	iowa,mitchell	Ranch	Hay	157.68
19051	Iowa	Davis	iowa,davis	19051	Iowa	Davis	iowa,davis	Ranch	Corn grain	4023.98
19051	Iowa	Davis	iowa,davis	19051	Iowa	Davis	iowa,davis	Ranch	Soybeans	261.794
19051	Iowa	Davis	iowa,davis	29001	Missouri	Adair	missouri,adair	Ranch	Soybeans	287.943
19055	Iowa	Delaware	iowa,delaware	19055	Iowa	Delaware	iowa,delaware	Ranch	Corn grain	17631.4
19055	Iowa	Delaware	iowa,delaware	19055	Iowa	Delaware	iowa,delaware	Ranch	Hay	2794
19055	Iowa	Delaware	iowa,delaware	19055	Iowa	Delaware	iowa,delaware	Ranch	Soybeans	1147.07
19057	Iowa	Des Moines	iowa,des moines	17071	Illinois	Henderson	illinois,henderson	Ranch	Soybeans	85.2241
19057	Iowa	Des Moines	iowa,des moines	17109	Illinois	Mcdonough	illinois,mcdonough	Ranch	Soybeans	87.0825
19057	Iowa	Des Moines	iowa,des moines	17187	Illinois	Warren	illinois,warren	Ranch	Soybeans	100.419
19057	Iowa	Des Moines	iowa,des moines	19163	Iowa	Scott	iowa,scott	Ranch	Hay	1410.56
19057	Iowa	Des Moines	iowa,des moines	55025	Wisconsin	Dane	wisconsin,dane	Ranch	Hay	693.441
19059	Iowa	Dickinson	iowa,dickinson	19063	Iowa	Emmet	iowa,emmet	Ranch	Hay	1832
19061	Iowa	Dubuque	iowa,dubuque	19061	Iowa	Dubuque	iowa,dubuque	Ranch	Corn grain	13732.4
19061	Iowa	Dubuque	iowa,dubuque	19061	Iowa	Dubuque	iowa,dubuque	Ranch	Hay	5585
19061	Iowa	Dubuque	iowa,dubuque	19061	Iowa	Dubuque	iowa,dubuque	Ranch	Soybeans	893.41
19063	Iowa	Emmet	iowa,emmet	19063	Iowa	Emmet	iowa,emmet	Ranch	Corn grain	1517.65
19063	Iowa	Emmet	iowa,emmet	19063	Iowa	Emmet	iowa,emmet	Ranch	Hay	786
19063	Iowa	Emmet	iowa,emmet	19063	Iowa	Emmet	iowa,emmet	Ranch	Soybeans	98.7358
19065	Iowa	Fayette	iowa,fayette	19065	Iowa	Fayette	iowa,fayette	Ranch	Corn grain	4660.81
19065	Iowa	Fayette	iowa,fayette	19065	Iowa	Fayette	iowa,fayette	Ranch	Hay	2940
19065	Iowa	Fayette	iowa,fayette	19065	Iowa	Fayette	iowa,fayette	Ranch	Soybeans	303.225
19067	Iowa	Floyd	iowa,floyd	19067	Iowa	Floyd	iowa,floyd	Ranch	Corn grain	882.157
19067	Iowa	Floyd	iowa,floyd	19067	Iowa	Floyd	iowa,floyd	Ranch	Hay	1723
19067	Iowa	Floyd	iowa,floyd	19067	Iowa	Floyd	iowa,floyd	Ranch	Soybeans	57.3918
19069	Iowa	Franklin	iowa,franklin	19131	Iowa	Mitchell	iowa,mitchell	Ranch	Hay	1026
19071	Iowa	Fremont	iowa,fremont	19071	Iowa	Fremont	iowa,fremont	Ranch	Corn grain	983.983
19071	Iowa	Fremont	iowa,fremont	29005	Missouri	Atchison	missouri,atchison	Ranch	Corn grain	1005.15
19073	Iowa	Greene	iowa,greene	19073	Iowa	Greene	iowa,greene	Ranch	Corn grain	2253.62
19073	Iowa	Greene	iowa,greene	19073	Iowa	Greene	iowa,greene	Ranch	Hay	1252
19073	Iowa	Greene	iowa,greene	19073	Iowa	Greene	iowa,greene	Ranch	Soybeans	146.617
19075	Iowa	Grundy	iowa,grundy	19075	Iowa	Grundy	iowa,grundy	Ranch	Corn grain	1773.39
19075	Iowa	Grundy	iowa,grundy	19075	Iowa	Grundy	iowa,grundy	Ranch	Hay	887
19075	Iowa	Grundy	iowa,grundy	19075	Iowa	Grundy	iowa,grundy	Ranch	Soybeans	115.374
19077	Iowa	Guthrie	iowa,guthrie	19025	Iowa	Calhoun	iowa,calhoun	Ranch	Hay	5065.61
19077	Iowa	Guthrie	iowa,guthrie	19073	Iowa	Greene	iowa,greene	Ranch	Hay	5148.7
19077	Iowa	Guthrie	iowa,guthrie	19151	Iowa	Pocahontas	iowa,pocahontas	Ranch	Hay	1649.69
19079	Iowa	Hamilton	iowa,hamilton	19079	Iowa	Hamilton	iowa,hamilton	Ranch	Corn grain	281.954
19079	Iowa	Hamilton	iowa,hamilton	19079	Iowa	Hamilton	iowa,hamilton	Ranch	Hay	679
19079	Iowa	Hamilton	iowa,hamilton	19079	Iowa	Hamilton	iowa,hamilton	Ranch	Soybeans	18.3435
19081	Iowa	Hancock	iowa,hancock	19081	Iowa	Hancock	iowa,hancock	Ranch	Corn grain	378.739
19081	Iowa	Hancock	iowa,hancock	19081	Iowa	Hancock	iowa,hancock	Ranch	Hay	1106.15
19081	Iowa	Hancock	iowa,hancock	19081	Iowa	Hancock	iowa,hancock	Ranch	Soybeans	24.6402
19081	Iowa	Hancock	iowa,hancock	19195	Iowa	Worth	iowa,worth	Ranch	Hay	446.849
19083	Iowa	Hardin	iowa,hardin	19083	Iowa	Hardin	iowa,hardin	Ranch	Corn grain	1495.13
19083	Iowa	Hardin	iowa,hardin	19083	Iowa	Hardin	iowa,hardin	Ranch	Hay	2362
19083	Iowa	Hardin	iowa,hardin	19083	Iowa	Hardin	iowa,hardin	Ranch	Soybeans	97.2709
19085	Iowa	Harrison	iowa,harrison	19085	Iowa	Harrison	iowa,harrison	Ranch	Corn grain	4560.33
19085	Iowa	Harrison	iowa,harrison	19085	Iowa	Harrison	iowa,harrison	Ranch	Hay	1422
19085	Iowa	Harrison	iowa,harrison	31177	Nebraska	Washington	nebraska,washington	Ranch	Corn grain	972.006
19087	Iowa	Henry	iowa,henry	55049	Wisconsin	Iowa	wisconsin,iowa	Ranch	Hay	2901
19089	Iowa	Howard	iowa,howard	19089	Iowa	Howard	iowa,howard	Ranch	Hay	2096
19089	Iowa	Howard	iowa,howard	19089	Iowa	Howard	iowa,howard	Ranch	Soybeans	281.646
19091	Iowa	Humboldt	iowa,humboldt	19147	Iowa	Palo Alto	iowa,palo alto	Ranch	Hay	843.754
19091	Iowa	Humboldt	iowa,humboldt	19195	Iowa	Worth	iowa,worth	Ranch	Hay	15.246
19093	Iowa	Ida	iowa,ida	19093	Iowa	Ida	iowa,ida	Ranch	Hay	3988
19095	Iowa	Iowa	iowa,iowa	19095	Iowa	Iowa	iowa,iowa	Ranch	Corn grain	3246.67
19095	Iowa	Iowa	iowa,iowa	19095	Iowa	Iowa	iowa,iowa	Ranch	Hay	3741
19095	Iowa	Iowa	iowa,iowa	19095	Iowa	Iowa	iowa,iowa	Ranch	Soybeans	211.224
19097	Iowa	Jackson	iowa,jackson	17085	Illinois	Jo Daviess	illinois,jo daviess	Ranch	Soybeans	309.369
19097	Iowa	Jackson	iowa,jackson	19045	Iowa	Clinton	iowa,clinton	Ranch	Corn grain	3888.55
19097	Iowa	Jackson	iowa,jackson	19097	Iowa	Jackson	iowa,jackson	Ranch	Corn grain	7287.79
19097	Iowa	Jackson	iowa,jackson	19097	Iowa	Jackson	iowa,jackson	Ranch	Hay	9085
19097	Iowa	Jackson	iowa,jackson	19097	Iowa	Jackson	iowa,jackson	Ranch	Soybeans	474.133
19099	Iowa	Jasper	iowa,jasper	19099	Iowa	Jasper	iowa,jasper	Ranch	Corn grain	3100.15
19099	Iowa	Jasper	iowa,jasper	19099	Iowa	Jasper	iowa,jasper	Ranch	Hay	6032
19099	Iowa	Jasper	iowa,jasper	19099	Iowa	Jasper	iowa,jasper	Ranch	Soybeans	201.691
19101	Iowa	Jefferson	iowa,jefferson	19101	Iowa	Jefferson	iowa,jefferson	Ranch	Corn grain	1307.94
19101	Iowa	Jefferson	iowa,jefferson	19101	Iowa	Jefferson	iowa,jefferson	Ranch	Soybeans	85.0929
19101	Iowa	Jefferson	iowa,jefferson	19183	Iowa	Washington	iowa,washington	Ranch	Hay	3304
19103	Iowa	Johnson	iowa,johnson	19103	Iowa	Johnson	iowa,johnson	Ranch	Corn grain	3693.97
19103	Iowa	Johnson	iowa,johnson	19103	Iowa	Johnson	iowa,johnson	Ranch	Soybeans	240.324
19103	Iowa	Johnson	iowa,johnson	55043	Wisconsin	Grant	wisconsin,grant	Ranch	Hay	3923
19105	Iowa	Jones	iowa,jones	19105	Iowa	Jones	iowa,jones	Ranch	Corn grain	5756.03
19105	Iowa	Jones	iowa,jones	19105	Iowa	Jones	iowa,jones	Ranch	Hay	6680
19105	Iowa	Jones	iowa,jones	19105	Iowa	Jones	iowa,jones	Ranch	Soybeans	374.479
19107	Iowa	Keokuk	iowa,keokuk	19107	Iowa	Keokuk	iowa,keokuk	Ranch	Corn grain	2629.33
19107	Iowa	Keokuk	iowa,keokuk	19107	Iowa	Keokuk	iowa,keokuk	Ranch	Hay	4299
19107	Iowa	Keokuk	iowa,keokuk	19107	Iowa	Keokuk	iowa,keokuk	Ranch	Soybeans	171.06
19109	Iowa	Kossuth	iowa,kossuth	19063	Iowa	Emmet	iowa,emmet	Ranch	Hay	1814.45
19109	Iowa	Kossuth	iowa,kossuth	19189	Iowa	Winnebago	iowa,winnebago	Ranch	Hay	71.914
19109	Iowa	Kossuth	iowa,kossuth	19195	Iowa	Worth	iowa,worth	Ranch	Hay	511.632
19111	Iowa	Lee	iowa,lee	17001	Illinois	Adams	illinois,adams	Ranch	Soybeans	297.3
19111	Iowa	Lee	iowa,lee	17009	Illinois	Brown	illinois,brown	Ranch	Soybeans	51.5324
19111	Iowa	Lee	iowa,lee	17017	Illinois	Cass	illinois,cass	Ranch	Soybeans	24.4434
19111	Iowa	Lee	iowa,lee	17149	Illinois	Pike	illinois,pike	Ranch	Soybeans	118.282
19111	Iowa	Lee	iowa,lee	17169	Illinois	Schuyler	illinois,schuyler	Ranch	Soybeans	64.6724
19111	Iowa	Lee	iowa,lee	19111	Iowa	Lee	iowa,lee	Ranch	Corn grain	2133.98
19111	Iowa	Lee	iowa,lee	19111	Iowa	Lee	iowa,lee	Ranch	Hay	6232.52
19111	Iowa	Lee	iowa,lee	19111	Iowa	Lee	iowa,lee	Ranch	Soybeans	138.833
19111	Iowa	Lee	iowa,lee	29045	Missouri	Clark	missouri,clark	Ranch	Corn grain	2338.98
19111	Iowa	Lee	iowa,lee	29045	Missouri	Clark	missouri,clark	Ranch	Soybeans	152.17
19111	Iowa	Lee	iowa,lee	55025	Wisconsin	Dane	wisconsin,dane	Ranch	Hay	3753.47
19113	Iowa	Linn	iowa,linn	19113	Iowa	Linn	iowa,linn	Ranch	Hay	4028
19113	Iowa	Linn	iowa,linn	19113	Iowa	Linn	iowa,linn	Ranch	Soybeans	218.395
19115	Iowa	Louisa	iowa,louisa	17131	Illinois	Mercer	illinois,mercer	Ranch	Soybeans	82.1851
19115	Iowa	Louisa	iowa,louisa	55065	Wisconsin	Lafayette	wisconsin,lafayette	Ranch	Hay	1807
19117	Iowa	Lucas	iowa,lucas	19117	Iowa	Lucas	iowa,lucas	Ranch	Corn grain	3462.76
19117	Iowa	Lucas	iowa,lucas	19117	Iowa	Lucas	iowa,lucas	Ranch	Soybeans	225.282
19119	Iowa	Lyon	iowa,lyon	19119	Iowa	Lyon	iowa,lyon	Ranch	Hay	6888
19121	Iowa	Madison	iowa,madison	19121	Iowa	Madison	iowa,madison	Ranch	Corn grain	4297.53
19121	Iowa	Madison	iowa,madison	19121	Iowa	Madison	iowa,madison	Ranch	Hay	9574
19121	Iowa	Madison	iowa,madison	19121	Iowa	Madison	iowa,madison	Ranch	Soybeans	279.591
19123	Iowa	Mahaska	iowa,mahaska	19065	Iowa	Fayette	iowa,fayette	Ranch	Hay	4154
19123	Iowa	Mahaska	iowa,mahaska	19123	Iowa	Mahaska	iowa,mahaska	Ranch	Corn grain	1689.37
19123	Iowa	Mahaska	iowa,mahaska	19123	Iowa	Mahaska	iowa,mahaska	Ranch	Hay	4934
19123	Iowa	Mahaska	iowa,mahaska	19123	Iowa	Mahaska	iowa,mahaska	Ranch	Soybeans	109.908
19125	Iowa	Marion	iowa,marion	19125	Iowa	Marion	iowa,marion	Ranch	Corn grain	3159.97
19125	Iowa	Marion	iowa,marion	19125	Iowa	Marion	iowa,marion	Ranch	Hay	4381
19125	Iowa	Marion	iowa,marion	19125	Iowa	Marion	iowa,marion	Ranch	Soybeans	205.583
19127	Iowa	Marshall	iowa,marshall	19023	Iowa	Butler	iowa,butler	Ranch	Hay	889.984
19127	Iowa	Marshall	iowa,marshall	19075	Iowa	Grundy	iowa,grundy	Ranch	Hay	2418.02
19131	Iowa	Mitchell	iowa,mitchell	19131	Iowa	Mitchell	iowa,mitchell	Ranch	Corn grain	4489.42
19131	Iowa	Mitchell	iowa,mitchell	19131	Iowa	Mitchell	iowa,mitchell	Ranch	Hay	2213
19131	Iowa	Mitchell	iowa,mitchell	19131	Iowa	Mitchell	iowa,mitchell	Ranch	Soybeans	292.075
19133	Iowa	Monona	iowa,monona	19133	Iowa	Monona	iowa,monona	Ranch	Corn grain	2586.32
19133	Iowa	Monona	iowa,monona	19133	Iowa	Monona	iowa,monona	Ranch	Hay	3070
19137	Iowa	Montgomery	iowa,montgomery	19145	Iowa	Page	iowa,page	Ranch	Corn grain	2748.63
19139	Iowa	Muscatine	iowa,muscatine	19139	Iowa	Muscatine	iowa,muscatine	Ranch	Hay	2551
19139	Iowa	Muscatine	iowa,muscatine	19139	Iowa	Muscatine	iowa,muscatine	Ranch	Soybeans	85.4864
19143	Iowa	Osceola	iowa,osceola	19143	Iowa	Osceola	iowa,osceola	Ranch	Corn grain	3658.68
19143	Iowa	Osceola	iowa,osceola	19143	Iowa	Osceola	iowa,osceola	Ranch	Hay	2005
19145	Iowa	Page	iowa,page	19145	Iowa	Page	iowa,page	Ranch	Soybeans	178.822
19147	Iowa	Palo Alto	iowa,palo alto	19147	Iowa	Palo Alto	iowa,palo alto	Ranch	Corn grain	1584.86
19147	Iowa	Palo Alto	iowa,palo alto	19147	Iowa	Palo Alto	iowa,palo alto	Ranch	Hay	2240
19147	Iowa	Palo Alto	iowa,palo alto	19147	Iowa	Palo Alto	iowa,palo alto	Ranch	Soybeans	103.108
19149	Iowa	Plymouth	iowa,plymouth	19041	Iowa	Clay	iowa,clay	Ranch	Hay	2979.72
19149	Iowa	Plymouth	iowa,plymouth	19143	Iowa	Osceola	iowa,osceola	Ranch	Hay	669.277
19151	Iowa	Pocahontas	iowa,pocahontas	19151	Iowa	Pocahontas	iowa,pocahontas	Ranch	Corn grain	1186.29
19151	Iowa	Pocahontas	iowa,pocahontas	19151	Iowa	Pocahontas	iowa,pocahontas	Ranch	Hay	359
19151	Iowa	Pocahontas	iowa,pocahontas	19151	Iowa	Pocahontas	iowa,pocahontas	Ranch	Soybeans	77.1783
19153	Iowa	Polk	iowa,polk	19153	Iowa	Polk	iowa,polk	Ranch	Corn grain	744.709
19153	Iowa	Polk	iowa,polk	19153	Iowa	Polk	iowa,polk	Ranch	Hay	2012
19153	Iowa	Polk	iowa,polk	19153	Iowa	Polk	iowa,polk	Ranch	Soybeans	48.4496
19157	Iowa	Poweshiek	iowa,poweshiek	19191	Iowa	Winneshiek	iowa,winneshiek	Ranch	Hay	4030
19159	Iowa	Ringgold	iowa,ringgold	19159	Iowa	Ringgold	iowa,ringgold	Ranch	Corn grain	6611.98
19159	Iowa	Ringgold	iowa,ringgold	19159	Iowa	Ringgold	iowa,ringgold	Ranch	Soybeans	430.165
19159	Iowa	Ringgold	iowa,ringgold	29227	Missouri	Worth	missouri,worth	Ranch	Corn grain	1818.08
19161	Iowa	Sac	iowa,sac	19093	Iowa	Ida	iowa,ida	Ranch	Corn grain	2806.44
19161	Iowa	Sac	iowa,sac	19161	Iowa	Sac	iowa,sac	Ranch	Corn grain	3525.94
19161	Iowa	Sac	iowa,sac	19161	Iowa	Sac	iowa,sac	Ranch	Hay	2934
19161	Iowa	Sac	iowa,sac	19161	Iowa	Sac	iowa,sac	Ranch	Soybeans	229.392
19163	Iowa	Scott	iowa,scott	17011	Illinois	Bureau	illinois,bureau	Ranch	Soybeans	52.0571
19163	Iowa	Scott	iowa,scott	17161	Illinois	Rock Island	illinois,rock island	Ranch	Soybeans	75.8884
19163	Iowa	Scott	iowa,scott	17175	Illinois	Stark	illinois,stark	Ranch	Soybeans	23.6126
19163	Iowa	Scott	iowa,scott	19163	Iowa	Scott	iowa,scott	Ranch	Corn grain	2711.33
19163	Iowa	Scott	iowa,scott	19163	Iowa	Scott	iowa,scott	Ranch	Soybeans	176.395
19163	Iowa	Scott	iowa,scott	55025	Wisconsin	Dane	wisconsin,dane	Ranch	Hay	841
19163	Iowa	Scott	iowa,scott	17155	Illinois	Putnam	illinois,putnam	Ranch	Soybeans	3.41071
19165	Iowa	Shelby	iowa,shelby	19161	Iowa	Sac	iowa,sac	Ranch	Hay	2055
19167	Iowa	Sioux	iowa,sioux	19167	Iowa	Sioux	iowa,sioux	Ranch	Corn grain	34689.4
19167	Iowa	Sioux	iowa,sioux	19167	Iowa	Sioux	iowa,sioux	Ranch	Hay	4409
19169	Iowa	Story	iowa,story	19083	Iowa	Hardin	iowa,hardin	Ranch	Hay	1558.71
19169	Iowa	Story	iowa,story	19131	Iowa	Mitchell	iowa,mitchell	Ranch	Hay	1024.29
19171	Iowa	Tama	iowa,tama	19171	Iowa	Tama	iowa,tama	Ranch	Corn grain	4106.99
19171	Iowa	Tama	iowa,tama	19171	Iowa	Tama	iowa,tama	Ranch	Hay	3311
19171	Iowa	Tama	iowa,tama	19171	Iowa	Tama	iowa,tama	Ranch	Soybeans	267.194
19175	Iowa	Union	iowa,union	19175	Iowa	Union	iowa,union	Ranch	Corn grain	5657.57
19175	Iowa	Union	iowa,union	19175	Iowa	Union	iowa,union	Ranch	Soybeans	368.073
19177	Iowa	Van Buren	iowa,van buren	19177	Iowa	Van Buren	iowa,van buren	Ranch	Corn grain	3188.54
19177	Iowa	Van Buren	iowa,van buren	19177	Iowa	Van Buren	iowa,van buren	Ranch	Soybeans	207.441
19177	Iowa	Van Buren	iowa,van buren	29103	Missouri	Knox	missouri,knox	Ranch	Soybeans	292.95
19177	Iowa	Van Buren	iowa,van buren	29199	Missouri	Scotland	missouri,scotland	Ranch	Corn grain	5776.53
19177	Iowa	Van Buren	iowa,van buren	29199	Missouri	Scotland	missouri,scotland	Ranch	Soybeans	375.812
19179	Iowa	Wapello	iowa,wapello	19055	Iowa	Delaware	iowa,delaware	Ranch	Hay	6944.74
19179	Iowa	Wapello	iowa,wapello	19107	Iowa	Keokuk	iowa,keokuk	Ranch	Hay	3380.26
19181	Iowa	Warren	iowa,warren	19067	Iowa	Floyd	iowa,floyd	Ranch	Hay	853.438
19181	Iowa	Warren	iowa,warren	19131	Iowa	Mitchell	iowa,mitchell	Ranch	Hay	2319.92
19181	Iowa	Warren	iowa,warren	19181	Iowa	Warren	iowa,warren	Ranch	Corn grain	2585.98
19181	Iowa	Warren	iowa,warren	19181	Iowa	Warren	iowa,warren	Ranch	Hay	7552.64
19181	Iowa	Warren	iowa,warren	19181	Iowa	Warren	iowa,warren	Ranch	Soybeans	168.24
19183	Iowa	Washington	iowa,washington	19105	Iowa	Jones	iowa,jones	Ranch	Hay	2078.82
19183	Iowa	Washington	iowa,washington	19183	Iowa	Washington	iowa,washington	Ranch	Corn grain	2176.66
19183	Iowa	Washington	iowa,washington	19183	Iowa	Washington	iowa,washington	Ranch	Hay	3053.18
19183	Iowa	Washington	iowa,washington	19183	Iowa	Washington	iowa,washington	Ranch	Soybeans	141.61
19185	Iowa	Wayne	iowa,wayne	19185	Iowa	Wayne	iowa,wayne	Ranch	Corn grain	5278.49
19185	Iowa	Wayne	iowa,wayne	19185	Iowa	Wayne	iowa,wayne	Ranch	Soybeans	343.411
19187	Iowa	Webster	iowa,webster	19151	Iowa	Pocahontas	iowa,pocahontas	Ranch	Hay	1456
19189	Iowa	Winnebago	iowa,winnebago	19189	Iowa	Winnebago	iowa,winnebago	Ranch	Hay	1259
19189	Iowa	Winnebago	iowa,winnebago	19189	Iowa	Winnebago	iowa,winnebago	Ranch	Soybeans	29.647
19191	Iowa	Winneshiek	iowa,winneshiek	19191	Iowa	Winneshiek	iowa,winneshiek	Ranch	Hay	4530
19191	Iowa	Winneshiek	iowa,winneshiek	19191	Iowa	Winneshiek	iowa,winneshiek	Ranch	Soybeans	521.292
19193	Iowa	Woodbury	iowa,woodbury	19041	Iowa	Clay	iowa,clay	Ranch	Hay	73.4935
19193	Iowa	Woodbury	iowa,woodbury	19093	Iowa	Ida	iowa,ida	Ranch	Hay	4208.51
19195	Iowa	Worth	iowa,worth	19195	Iowa	Worth	iowa,worth	Ranch	Corn grain	915.763
19195	Iowa	Worth	iowa,worth	19195	Iowa	Worth	iowa,worth	Ranch	Hay	681
19195	Iowa	Worth	iowa,worth	19195	Iowa	Worth	iowa,worth	Ranch	Soybeans	59.5782
19197	Iowa	Wright	iowa,wright	19195	Iowa	Worth	iowa,worth	Ranch	Hay	345.758
19197	Iowa	Wright	iowa,wright	19197	Iowa	Wright	iowa,wright	Ranch	Corn grain	358.912
19197	Iowa	Wright	iowa,wright	19197	Iowa	Wright	iowa,wright	Ranch	Hay	1048.24
19197	Iowa	Wright	iowa,wright	19197	Iowa	Wright	iowa,wright	Ranch	Soybeans	23.3503
20003	Kansas	Anderson	kansas,anderson	20003	Kansas	Anderson	kansas,anderson	Ranch	Hay	11734.9
20003	Kansas	Anderson	kansas,anderson	20003	Kansas	Anderson	kansas,anderson	Ranch	Soybeans	153.331
20005	Kansas	Atchison	kansas,atchison	20005	Kansas	Atchison	kansas,atchison	Ranch	Corn grain	1208.51
20005	Kansas	Atchison	kansas,atchison	20005	Kansas	Atchison	kansas,atchison	Ranch	Hay	6017.34
20005	Kansas	Atchison	kansas,atchison	20005	Kansas	Atchison	kansas,atchison	Ranch	Soybeans	78.6238
20007	Kansas	Barber	kansas,barber	20081	Kansas	Haskell	kansas,haskell	Ranch	Hay	1277.67
20007	Kansas	Barber	kansas,barber	40039	Oklahoma	Custer	oklahoma,custer	Ranch	Corn grain	8157.12
20007	Kansas	Barber	kansas,barber	40043	Oklahoma	Dewey	oklahoma,dewey	Ranch	Corn grain	4099.16
20007	Kansas	Barber	kansas,barber	40059	Oklahoma	Harper	oklahoma,harper	Ranch	Hay	29311.7
20007	Kansas	Barber	kansas,barber	40065	Oklahoma	Jackson	oklahoma,jackson	Ranch	Corn grain	2322.87
20007	Kansas	Barber	kansas,barber	40153	Oklahoma	Woodward	oklahoma,woodward	Ranch	Corn grain	5110.82
20007	Kansas	Barber	kansas,barber	48111	Texas	Dallam	texas,dallam	Ranch	Hay	3277.65
20007	Kansas	Barber	kansas,barber	48155	Texas	Foard	texas,foard	Ranch	Corn grain	996.575
20009	Kansas	Barton	kansas,barton	20009	Kansas	Barton	kansas,barton	Ranch	Corn grain	4789.36
20009	Kansas	Barton	kansas,barton	20009	Kansas	Barton	kansas,barton	Ranch	Hay	17444
20009	Kansas	Barton	kansas,barton	20009	Kansas	Barton	kansas,barton	Ranch	Soybeans	311.589
20009	Kansas	Barton	kansas,barton	20159	Kansas	Rice	kansas,rice	Ranch	Corn grain	3685.44
20011	Kansas	Bourbon	kansas,bourbon	29039	Missouri	Cedar	missouri,cedar	Ranch	Soybeans	490.683
20011	Kansas	Bourbon	kansas,bourbon	29059	Missouri	Dallas	missouri,dallas	Ranch	Soybeans	395.774
20011	Kansas	Bourbon	kansas,bourbon	29085	Missouri	Hickory	missouri,hickory	Ranch	Soybeans	298.241
20011	Kansas	Bourbon	kansas,bourbon	29217	Missouri	Vernon	missouri,vernon	Ranch	Corn grain	9095.12
20011	Kansas	Bourbon	kansas,bourbon	29217	Missouri	Vernon	missouri,vernon	Ranch	Hay	26563.3
20011	Kansas	Bourbon	kansas,bourbon	29217	Missouri	Vernon	missouri,vernon	Ranch	Soybeans	591.715
20013	Kansas	Brown	kansas,brown	19027	Iowa	Carroll	iowa,carroll	Ranch	Hay	3555.74
20013	Kansas	Brown	kansas,brown	19145	Iowa	Page	iowa,page	Ranch	Hay	8027.69
20013	Kansas	Brown	kansas,brown	20013	Kansas	Brown	kansas,brown	Ranch	Corn grain	1487.32
20013	Kansas	Brown	kansas,brown	20013	Kansas	Brown	kansas,brown	Ranch	Hay	7405.57
20013	Kansas	Brown	kansas,brown	20013	Kansas	Brown	kansas,brown	Ranch	Soybeans	96.7627
20015	Kansas	Butler	kansas,butler	20015	Kansas	Butler	kansas,butler	Ranch	Corn grain	12979.1
20015	Kansas	Butler	kansas,butler	20015	Kansas	Butler	kansas,butler	Ranch	Hay	64624.9
20015	Kansas	Butler	kansas,butler	20015	Kansas	Butler	kansas,butler	Ranch	Soybeans	844.401
20019	Kansas	Chautauqua	kansas,chautauqua	20049	Kansas	Elk	kansas,elk	Ranch	Hay	315.257
20019	Kansas	Chautauqua	kansas,chautauqua	40113	Oklahoma	Osage	oklahoma,osage	Ranch	Corn grain	6211.2
20021	Kansas	Cherokee	kansas,cherokee	20021	Kansas	Cherokee	kansas,cherokee	Ranch	Corn grain	1566.67
20021	Kansas	Cherokee	kansas,cherokee	20021	Kansas	Cherokee	kansas,cherokee	Ranch	Hay	7800.66
20021	Kansas	Cherokee	kansas,cherokee	20021	Kansas	Cherokee	kansas,cherokee	Ranch	Soybeans	101.925
20021	Kansas	Cherokee	kansas,cherokee	29009	Missouri	Barry	missouri,barry	Ranch	Soybeans	692.812
20021	Kansas	Cherokee	kansas,cherokee	29043	Missouri	Christian	missouri,christian	Ranch	Soybeans	396.692
20021	Kansas	Cherokee	kansas,cherokee	29067	Missouri	Douglas	missouri,douglas	Ranch	Soybeans	429.313
20021	Kansas	Cherokee	kansas,cherokee	29077	Missouri	Greene	missouri,greene	Ranch	Soybeans	522.473
20021	Kansas	Cherokee	kansas,cherokee	29091	Missouri	Howell	missouri,howell	Ranch	Soybeans	792.685
20021	Kansas	Cherokee	kansas,cherokee	29097	Missouri	Jasper	missouri,jasper	Ranch	Corn grain	5911.96
20021	Kansas	Cherokee	kansas,cherokee	29097	Missouri	Jasper	missouri,jasper	Ranch	Hay	17266.5
20021	Kansas	Cherokee	kansas,cherokee	29097	Missouri	Jasper	missouri,jasper	Ranch	Soybeans	384.623
20021	Kansas	Cherokee	kansas,cherokee	29109	Missouri	Lawrence	missouri,lawrence	Ranch	Soybeans	947.981
20021	Kansas	Cherokee	kansas,cherokee	29119	Missouri	Mcdonald	missouri,mcdonald	Ranch	Corn grain	1617.49
20021	Kansas	Cherokee	kansas,cherokee	29119	Missouri	Mcdonald	missouri,mcdonald	Ranch	Soybeans	294.349
20021	Kansas	Cherokee	kansas,cherokee	29145	Missouri	Newton	missouri,newton	Ranch	Soybeans	591.562
20021	Kansas	Cherokee	kansas,cherokee	29153	Missouri	Ozark	missouri,ozark	Ranch	Soybeans	340.831
20021	Kansas	Cherokee	kansas,cherokee	29209	Missouri	Stone	missouri,stone	Ranch	Soybeans	199.811
20021	Kansas	Cherokee	kansas,cherokee	29225	Missouri	Webster	missouri,webster	Ranch	Soybeans	563.904
20021	Kansas	Cherokee	kansas,cherokee	29229	Missouri	Wright	missouri,wright	Ranch	Soybeans	507.628
20021	Kansas	Cherokee	kansas,cherokee	40001	Oklahoma	Adair	oklahoma,adair	Ranch	Corn grain	2759.66
20021	Kansas	Cherokee	kansas,cherokee	40021	Oklahoma	Cherokee	oklahoma,cherokee	Ranch	Corn grain	1733.78
20021	Kansas	Cherokee	kansas,cherokee	40041	Oklahoma	Delaware	oklahoma,delaware	Ranch	Corn grain	4950.81
20021	Kansas	Cherokee	kansas,cherokee	40115	Oklahoma	Ottawa	oklahoma,ottawa	Ranch	Corn grain	3348.75
20021	Kansas	Cherokee	kansas,cherokee	5005	Arkansas	Baxter	arkansas,baxter	Ranch	Soybeans	100.386
20021	Kansas	Cherokee	kansas,cherokee	5007	Arkansas	Benton	arkansas,benton	Ranch	Corn grain	5700.71
20021	Kansas	Cherokee	kansas,cherokee	5009	Arkansas	Boone	arkansas,boone	Ranch	Soybeans	489.988
20021	Kansas	Cherokee	kansas,cherokee	5065	Arkansas	Izard	arkansas,izard	Ranch	Soybeans	55.3154
20023	Kansas	Cheyenne	kansas,cheyenne	8005	Colorado	Arapahoe	colorado,arapahoe	Ranch	Soybeans	18.7046
20023	Kansas	Cheyenne	kansas,cheyenne	8021	Colorado	Conejos	colorado,conejos	Ranch	Hay	2707.54
20023	Kansas	Cheyenne	kansas,cheyenne	8087	Colorado	Morgan	colorado,morgan	Ranch	Soybeans	385.145
20023	Kansas	Cheyenne	kansas,cheyenne	8101	Colorado	Pueblo	colorado,pueblo	Ranch	Hay	6127.46
20025	Kansas	Clark	kansas,clark	20025	Kansas	Clark	kansas,clark	Ranch	Corn grain	1702.45
20025	Kansas	Clark	kansas,clark	20025	Kansas	Clark	kansas,clark	Ranch	Hay	8476.72
20025	Kansas	Clark	kansas,clark	20025	Kansas	Clark	kansas,clark	Ranch	Soybeans	110.758
20025	Kansas	Clark	kansas,clark	20081	Kansas	Haskell	kansas,haskell	Ranch	Hay	16267.3
20025	Kansas	Clark	kansas,clark	40059	Oklahoma	Harper	oklahoma,harper	Ranch	Soybeans	765.976
20027	Kansas	Clay	kansas,clay	20027	Kansas	Clay	kansas,clay	Ranch	Corn grain	2499.27
20027	Kansas	Clay	kansas,clay	20027	Kansas	Clay	kansas,clay	Ranch	Hay	12444.2
20027	Kansas	Clay	kansas,clay	20027	Kansas	Clay	kansas,clay	Ranch	Soybeans	162.599
20029	Kansas	Cloud	kansas,cloud	20029	Kansas	Cloud	kansas,cloud	Ranch	Corn grain	1980.82
20029	Kansas	Cloud	kansas,cloud	20029	Kansas	Cloud	kansas,cloud	Ranch	Hay	9862.78
20029	Kansas	Cloud	kansas,cloud	20029	Kansas	Cloud	kansas,cloud	Ranch	Soybeans	128.869
20029	Kansas	Cloud	kansas,cloud	20157	Kansas	Republic	kansas,republic	Ranch	Hay	2564.22
20031	Kansas	Coffey	kansas,coffey	20003	Kansas	Anderson	kansas,anderson	Ranch	Corn grain	2356.82
20031	Kansas	Coffey	kansas,coffey	20031	Kansas	Coffey	kansas,coffey	Ranch	Corn grain	2799.84
20031	Kansas	Coffey	kansas,coffey	20031	Kansas	Coffey	kansas,coffey	Ranch	Hay	13940.8
20031	Kansas	Coffey	kansas,coffey	20031	Kansas	Coffey	kansas,coffey	Ranch	Soybeans	182.153
20033	Kansas	Comanche	kansas,comanche	20033	Kansas	Comanche	kansas,comanche	Ranch	Hay	9333.35
20033	Kansas	Comanche	kansas,comanche	20033	Kansas	Comanche	kansas,comanche	Ranch	Soybeans	121.951
20033	Kansas	Comanche	kansas,comanche	40153	Oklahoma	Woodward	oklahoma,woodward	Ranch	Soybeans	332.502
20033	Kansas	Comanche	kansas,comanche	48111	Texas	Dallam	texas,dallam	Ranch	Hay	12035.7
20035	Kansas	Cowley	kansas,cowley	20035	Kansas	Cowley	kansas,cowley	Ranch	Corn grain	4916.87
20035	Kansas	Cowley	kansas,cowley	20035	Kansas	Cowley	kansas,cowley	Ranch	Hay	24481.8
20035	Kansas	Cowley	kansas,cowley	20035	Kansas	Cowley	kansas,cowley	Ranch	Soybeans	319.884
20035	Kansas	Cowley	kansas,cowley	40037	Oklahoma	Creek	oklahoma,creek	Ranch	Corn grain	540.113
20035	Kansas	Cowley	kansas,cowley	40071	Oklahoma	Kay	oklahoma,kay	Ranch	Corn grain	3636.99
20035	Kansas	Cowley	kansas,cowley	40081	Oklahoma	Lincoln	oklahoma,lincoln	Ranch	Corn grain	904.085
20035	Kansas	Cowley	kansas,cowley	40113	Oklahoma	Osage	oklahoma,osage	Ranch	Corn grain	5205.89
20035	Kansas	Cowley	kansas,cowley	40119	Oklahoma	Payne	oklahoma,payne	Ranch	Corn grain	3577.51
20037	Kansas	Crawford	kansas,crawford	20037	Kansas	Crawford	kansas,crawford	Ranch	Corn grain	2966.95
20037	Kansas	Crawford	kansas,crawford	20037	Kansas	Crawford	kansas,crawford	Ranch	Hay	14772.9
20037	Kansas	Crawford	kansas,crawford	20037	Kansas	Crawford	kansas,crawford	Ranch	Soybeans	193.025
20037	Kansas	Crawford	kansas,crawford	29011	Missouri	Barton	missouri,barton	Ranch	Corn grain	6411.01
20037	Kansas	Crawford	kansas,crawford	29011	Missouri	Barton	missouri,barton	Ranch	Hay	18724.1
20037	Kansas	Crawford	kansas,crawford	29011	Missouri	Barton	missouri,barton	Ranch	Soybeans	417.091
20037	Kansas	Crawford	kansas,crawford	29057	Missouri	Dade	missouri,dade	Ranch	Soybeans	574.749
20037	Kansas	Crawford	kansas,crawford	29167	Missouri	Polk	missouri,polk	Ranch	Soybeans	862.145
20039	Kansas	Decatur	kansas,decatur	8061	Colorado	Kiowa	colorado,kiowa	Ranch	Hay	1917.91
20039	Kansas	Decatur	kansas,decatur	20203	Kansas	Wichita	kansas,wichita	Ranch	Hay	7339.09
20041	Kansas	Dickinson	kansas,dickinson	20041	Kansas	Dickinson	kansas,dickinson	Ranch	Corn grain	6015.71
20041	Kansas	Dickinson	kansas,dickinson	20041	Kansas	Dickinson	kansas,dickinson	Ranch	Hay	29235
20041	Kansas	Dickinson	kansas,dickinson	20041	Kansas	Dickinson	kansas,dickinson	Ranch	Soybeans	391.373
20043	Kansas	Doniphan	kansas,doniphan	20043	Kansas	Doniphan	kansas,doniphan	Ranch	Corn grain	379.192
20043	Kansas	Doniphan	kansas,doniphan	20043	Kansas	Doniphan	kansas,doniphan	Ranch	Hay	1888.05
20043	Kansas	Doniphan	kansas,doniphan	20043	Kansas	Doniphan	kansas,doniphan	Ranch	Soybeans	24.6696
20043	Kansas	Doniphan	kansas,doniphan	29003	Missouri	Andrew	missouri,andrew	Ranch	Hay	5220.6
20043	Kansas	Doniphan	kansas,doniphan	29003	Missouri	Andrew	missouri,andrew	Ranch	Soybeans	116.292
20043	Kansas	Doniphan	kansas,doniphan	29061	Missouri	Daviess	missouri,daviess	Ranch	Soybeans	210.83
20043	Kansas	Doniphan	kansas,doniphan	29063	Missouri	De Kalb	missouri,de kalb	Ranch	Hay	671.353
20043	Kansas	Doniphan	kansas,doniphan	29063	Missouri	De Kalb	missouri,de kalb	Ranch	Soybeans	309.15
20043	Kansas	Doniphan	kansas,doniphan	29075	Missouri	Gentry	missouri,gentry	Ranch	Soybeans	334.884
20043	Kansas	Doniphan	kansas,doniphan	29079	Missouri	Grundy	missouri,grundy	Ranch	Soybeans	158.598
20043	Kansas	Doniphan	kansas,doniphan	29081	Missouri	Harrison	missouri,harrison	Ranch	Soybeans	373.604
20043	Kansas	Doniphan	kansas,doniphan	29147	Missouri	Nodaway	missouri,nodaway	Ranch	Soybeans	427.345
20043	Kansas	Doniphan	kansas,doniphan	29227	Missouri	Worth	missouri,worth	Ranch	Soybeans	118.282
20045	Kansas	Douglas	kansas,douglas	20045	Kansas	Douglas	kansas,douglas	Ranch	Corn grain	1256.67
20045	Kansas	Douglas	kansas,douglas	20045	Kansas	Douglas	kansas,douglas	Ranch	Hay	6257.14
20045	Kansas	Douglas	kansas,douglas	20045	Kansas	Douglas	kansas,douglas	Ranch	Soybeans	81.7571
20047	Kansas	Edwards	kansas,edwards	20047	Kansas	Edwards	kansas,edwards	Ranch	Corn grain	3573.6
20047	Kansas	Edwards	kansas,edwards	20047	Kansas	Edwards	kansas,edwards	Ranch	Hay	9955
20047	Kansas	Edwards	kansas,edwards	20047	Kansas	Edwards	kansas,edwards	Ranch	Soybeans	232.493
20049	Kansas	Elk	kansas,elk	20049	Kansas	Elk	kansas,elk	Ranch	Corn grain	3510.5
20049	Kansas	Elk	kansas,elk	20049	Kansas	Elk	kansas,elk	Ranch	Hay	17164
20049	Kansas	Elk	kansas,elk	20049	Kansas	Elk	kansas,elk	Ranch	Soybeans	228.387
20051	Kansas	Ellis	kansas,ellis	20051	Kansas	Ellis	kansas,ellis	Ranch	Corn grain	3725.48
20051	Kansas	Ellis	kansas,ellis	20051	Kansas	Ellis	kansas,ellis	Ranch	Hay	18549.7
20051	Kansas	Ellis	kansas,ellis	20051	Kansas	Ellis	kansas,ellis	Ranch	Soybeans	242.374
20051	Kansas	Ellis	kansas,ellis	20075	Kansas	Hamilton	kansas,hamilton	Ranch	Hay	1347.29
20051	Kansas	Ellis	kansas,ellis	20101	Kansas	Lane	kansas,lane	Ranch	Hay	5080.03
20053	Kansas	Ellsworth	kansas,ellsworth	20009	Kansas	Barton	kansas,barton	Ranch	Hay	4783.77
20053	Kansas	Ellsworth	kansas,ellsworth	20053	Kansas	Ellsworth	kansas,ellsworth	Ranch	Corn grain	1446.12
20053	Kansas	Ellsworth	kansas,ellsworth	20053	Kansas	Ellsworth	kansas,ellsworth	Ranch	Hay	7200.44
20053	Kansas	Ellsworth	kansas,ellsworth	20053	Kansas	Ellsworth	kansas,ellsworth	Ranch	Soybeans	94.0824
20053	Kansas	Ellsworth	kansas,ellsworth	20159	Kansas	Rice	kansas,rice	Ranch	Hay	7680.79
20055	Kansas	Finney	kansas,finney	8009	Colorado	Baca	colorado,baca	Ranch	Hay	4549
20057	Kansas	Ford	kansas,ford	20081	Kansas	Haskell	kansas,haskell	Ranch	Hay	24963
20057	Kansas	Ford	kansas,ford	40057	Oklahoma	Harmon	oklahoma,harmon	Ranch	Corn grain	4376.37
20057	Kansas	Ford	kansas,ford	40059	Oklahoma	Harper	oklahoma,harper	Ranch	Corn grain	11773.7
20057	Kansas	Ford	kansas,ford	48075	Texas	Childress	texas,childress	Ranch	Corn grain	667.719
20057	Kansas	Ford	kansas,ford	48087	Texas	Collingsworth	texas,collingsworth	Ranch	Corn grain	612.306
20057	Kansas	Ford	kansas,ford	48101	Texas	Cottle	texas,cottle	Ranch	Corn grain	1704.17
20059	Kansas	Franklin	kansas,franklin	20059	Kansas	Franklin	kansas,franklin	Ranch	Corn grain	3865.03
20059	Kansas	Franklin	kansas,franklin	20059	Kansas	Franklin	kansas,franklin	Ranch	Hay	19244.5
20059	Kansas	Franklin	kansas,franklin	20059	Kansas	Franklin	kansas,franklin	Ranch	Soybeans	251.453
20061	Kansas	Geary	kansas,geary	20041	Kansas	Dickinson	kansas,dickinson	Ranch	Hay	718.09
20063	Kansas	Gove	kansas,gove	20063	Kansas	Gove	kansas,gove	Ranch	Corn grain	5082.24
20063	Kansas	Gove	kansas,gove	20063	Kansas	Gove	kansas,gove	Ranch	Hay	22640
20063	Kansas	Gove	kansas,gove	20063	Kansas	Gove	kansas,gove	Ranch	Soybeans	330.643
20065	Kansas	Graham	kansas,graham	20065	Kansas	Graham	kansas,graham	Ranch	Corn grain	777.531
20065	Kansas	Graham	kansas,graham	20065	Kansas	Graham	kansas,graham	Ranch	Hay	3871.44
20065	Kansas	Graham	kansas,graham	20065	Kansas	Graham	kansas,graham	Ranch	Soybeans	50.585
20065	Kansas	Graham	kansas,graham	20203	Kansas	Wichita	kansas,wichita	Ranch	Hay	14800.6
20067	Kansas	Grant	kansas,grant	8009	Colorado	Baca	colorado,baca	Ranch	Hay	7175
20069	Kansas	Gray	kansas,gray	20069	Kansas	Gray	kansas,gray	Ranch	Corn grain	6190.51
20069	Kansas	Gray	kansas,gray	20069	Kansas	Gray	kansas,gray	Ranch	Hay	12390
20069	Kansas	Gray	kansas,gray	20069	Kansas	Gray	kansas,gray	Ranch	Soybeans	402.745
20071	Kansas	Greeley	kansas,greeley	4021	Arizona	Pinal	arizona,pinal	Ranch	Corn grain	3825.22
20071	Kansas	Greeley	kansas,greeley	8071	Colorado	Las Animas	colorado,las animas	Ranch	Corn grain	2124.82
20071	Kansas	Greeley	kansas,greeley	35043	New Mexico	Sandoval	new mexico,sandoval	Ranch	Corn grain	372.128
20075	Kansas	Hamilton	kansas,hamilton	20075	Kansas	Hamilton	kansas,hamilton	Ranch	Corn grain	2718.31
20075	Kansas	Hamilton	kansas,hamilton	20075	Kansas	Hamilton	kansas,hamilton	Ranch	Hay	4330
20075	Kansas	Hamilton	kansas,hamilton	35007	New Mexico	Colfax	new mexico,colfax	Ranch	Corn grain	2427.08
20077	Kansas	Harper	kansas,harper	20077	Kansas	Harper	kansas,harper	Ranch	Corn grain	5013.72
20077	Kansas	Harper	kansas,harper	20077	Kansas	Harper	kansas,harper	Ranch	Hay	16764
20077	Kansas	Harper	kansas,harper	20077	Kansas	Harper	kansas,harper	Ranch	Soybeans	365.052
20079	Kansas	Harvey	kansas,harvey	20079	Kansas	Harvey	kansas,harvey	Ranch	Corn grain	3534.14
20079	Kansas	Harvey	kansas,harvey	20079	Kansas	Harvey	kansas,harvey	Ranch	Hay	17597
20079	Kansas	Harvey	kansas,harvey	20079	Kansas	Harvey	kansas,harvey	Ranch	Soybeans	229.926
20081	Kansas	Haskell	kansas,haskell	20081	Kansas	Haskell	kansas,haskell	Ranch	Corn grain	17749.9
20081	Kansas	Haskell	kansas,haskell	20081	Kansas	Haskell	kansas,haskell	Ranch	Hay	21078
20081	Kansas	Haskell	kansas,haskell	20081	Kansas	Haskell	kansas,haskell	Ranch	Soybeans	1154.78
20083	Kansas	Hodgeman	kansas,hodgeman	20069	Kansas	Gray	kansas,gray	Ranch	Hay	10416
20085	Kansas	Jackson	kansas,jackson	20085	Kansas	Jackson	kansas,jackson	Ranch	Corn grain	3297.4
20085	Kansas	Jackson	kansas,jackson	20085	Kansas	Jackson	kansas,jackson	Ranch	Hay	16418.2
20085	Kansas	Jackson	kansas,jackson	20085	Kansas	Jackson	kansas,jackson	Ranch	Soybeans	214.524
20089	Kansas	Jewell	kansas,jewell	20089	Kansas	Jewell	kansas,jewell	Ranch	Corn grain	2637.37
20089	Kansas	Jewell	kansas,jewell	20089	Kansas	Jewell	kansas,jewell	Ranch	Hay	13131.8
20089	Kansas	Jewell	kansas,jewell	20089	Kansas	Jewell	kansas,jewell	Ranch	Soybeans	171.583
20091	Kansas	Johnson	kansas,johnson	20091	Kansas	Johnson	kansas,johnson	Ranch	Corn grain	1762.36
20091	Kansas	Johnson	kansas,johnson	20091	Kansas	Johnson	kansas,johnson	Ranch	Hay	8775.02
20091	Kansas	Johnson	kansas,johnson	20091	Kansas	Johnson	kansas,johnson	Ranch	Soybeans	114.656
20091	Kansas	Johnson	kansas,johnson	29095	Missouri	Jackson	missouri,jackson	Ranch	Hay	5368.81
20091	Kansas	Johnson	kansas,johnson	29101	Missouri	Johnson	missouri,johnson	Ranch	Soybeans	584.325
20091	Kansas	Johnson	kansas,johnson	29159	Missouri	Pettis	missouri,pettis	Ranch	Soybeans	427.323
20093	Kansas	Kearny	kansas,kearny	8011	Colorado	Bent	colorado,bent	Ranch	Soybeans	99.3813
20093	Kansas	Kearny	kansas,kearny	8089	Colorado	Otero	colorado,otero	Ranch	Soybeans	83.5045
20093	Kansas	Kearny	kansas,kearny	20075	Kansas	Hamilton	kansas,hamilton	Ranch	Hay	3761
20093	Kansas	Kearny	kansas,kearny	20075	Kansas	Hamilton	kansas,hamilton	Ranch	Soybeans	176.849
20095	Kansas	Kingman	kansas,kingman	20077	Kansas	Harper	kansas,harper	Ranch	Corn grain	597.415
20095	Kansas	Kingman	kansas,kingman	20081	Kansas	Haskell	kansas,haskell	Ranch	Hay	2432.43
20095	Kansas	Kingman	kansas,kingman	20095	Kansas	Kingman	kansas,kingman	Ranch	Corn grain	3073.28
20095	Kansas	Kingman	kansas,kingman	20095	Kansas	Kingman	kansas,kingman	Ranch	Hay	15302.3
20095	Kansas	Kingman	kansas,kingman	20095	Kansas	Kingman	kansas,kingman	Ranch	Soybeans	199.943
20095	Kansas	Kingman	kansas,kingman	20151	Kansas	Pratt	kansas,pratt	Ranch	Hay	11559.3
20097	Kansas	Kiowa	kansas,kiowa	20033	Kansas	Comanche	kansas,comanche	Ranch	Corn grain	1874.49
20097	Kansas	Kiowa	kansas,kiowa	20081	Kansas	Haskell	kansas,haskell	Ranch	Hay	3002.37
20097	Kansas	Kiowa	kansas,kiowa	20097	Kansas	Kiowa	kansas,kiowa	Ranch	Corn grain	2675.08
20097	Kansas	Kiowa	kansas,kiowa	20097	Kansas	Kiowa	kansas,kiowa	Ranch	Hay	13319.6
20097	Kansas	Kiowa	kansas,kiowa	20097	Kansas	Kiowa	kansas,kiowa	Ranch	Soybeans	174.037
20099	Kansas	Labette	kansas,labette	20099	Kansas	Labette	kansas,labette	Ranch	Corn grain	5267.05
20099	Kansas	Labette	kansas,labette	20099	Kansas	Labette	kansas,labette	Ranch	Hay	26225.4
20099	Kansas	Labette	kansas,labette	20099	Kansas	Labette	kansas,labette	Ranch	Soybeans	342.666
20099	Kansas	Labette	kansas,labette	40035	Oklahoma	Craig	oklahoma,craig	Ranch	Corn grain	8469.14
20099	Kansas	Labette	kansas,labette	40097	Oklahoma	Mayes	oklahoma,mayes	Ranch	Corn grain	4478.35
20101	Kansas	Lane	kansas,lane	20101	Kansas	Lane	kansas,lane	Ranch	Corn grain	1658.93
20101	Kansas	Lane	kansas,lane	20101	Kansas	Lane	kansas,lane	Ranch	Hay	3180
20101	Kansas	Lane	kansas,lane	20101	Kansas	Lane	kansas,lane	Ranch	Soybeans	107.927
20103	Kansas	Leavenworth	kansas,leavenworth	20103	Kansas	Leavenworth	kansas,leavenworth	Ranch	Corn grain	2646.22
20103	Kansas	Leavenworth	kansas,leavenworth	20103	Kansas	Leavenworth	kansas,leavenworth	Ranch	Hay	13175.9
20103	Kansas	Leavenworth	kansas,leavenworth	20103	Kansas	Leavenworth	kansas,leavenworth	Ranch	Soybeans	172.159
20103	Kansas	Leavenworth	kansas,leavenworth	20209	Kansas	Wyandotte	kansas,wyandotte	Ranch	Hay	167.57
20103	Kansas	Leavenworth	kansas,leavenworth	29047	Missouri	Clay	missouri,clay	Ranch	Hay	10948.6
20103	Kansas	Leavenworth	kansas,leavenworth	29165	Missouri	Platte	missouri,platte	Ranch	Hay	3983.91
20107	Kansas	Linn	kansas,linn	20107	Kansas	Linn	kansas,linn	Ranch	Corn grain	2308.8
20107	Kansas	Linn	kansas,linn	20107	Kansas	Linn	kansas,linn	Ranch	Hay	11495.9
20107	Kansas	Linn	kansas,linn	20107	Kansas	Linn	kansas,linn	Ranch	Soybeans	150.207
20107	Kansas	Linn	kansas,linn	29013	Missouri	Bates	missouri,bates	Ranch	Corn grain	10731.1
20107	Kansas	Linn	kansas,linn	29013	Missouri	Bates	missouri,bates	Ranch	Hay	31341.3
20107	Kansas	Linn	kansas,linn	29013	Missouri	Bates	missouri,bates	Ranch	Soybeans	698.147
20107	Kansas	Linn	kansas,linn	29015	Missouri	Benton	missouri,benton	Ranch	Soybeans	460.905
20107	Kansas	Linn	kansas,linn	29029	Missouri	Camden	missouri,camden	Ranch	Soybeans	120.752
20107	Kansas	Linn	kansas,linn	29185	Missouri	St Clair	missouri,st clair	Ranch	Soybeans	324.411
20109	Kansas	Logan	kansas,logan	20109	Kansas	Logan	kansas,logan	Ranch	Corn grain	2757.77
20109	Kansas	Logan	kansas,logan	20109	Kansas	Logan	kansas,logan	Ranch	Hay	13731.3
20109	Kansas	Logan	kansas,logan	20203	Kansas	Wichita	kansas,wichita	Ranch	Hay	2359.67
20113	Kansas	Mcpherson	kansas,mcpherson	20113	Kansas	Mcpherson	kansas,mcpherson	Ranch	Corn grain	3457.11
20113	Kansas	Mcpherson	kansas,mcpherson	20113	Kansas	Mcpherson	kansas,mcpherson	Ranch	Hay	17213.5
20113	Kansas	Mcpherson	kansas,mcpherson	20113	Kansas	Mcpherson	kansas,mcpherson	Ranch	Soybeans	224.915
20113	Kansas	Mcpherson	kansas,mcpherson	20159	Kansas	Rice	kansas,rice	Ranch	Hay	3350.54
20115	Kansas	Marion	kansas,marion	20115	Kansas	Marion	kansas,marion	Ranch	Corn grain	6422.32
20115	Kansas	Marion	kansas,marion	20115	Kansas	Marion	kansas,marion	Ranch	Hay	31977.7
20115	Kansas	Marion	kansas,marion	20115	Kansas	Marion	kansas,marion	Ranch	Soybeans	417.826
20117	Kansas	Marshall	kansas,marshall	20117	Kansas	Marshall	kansas,marshall	Ranch	Corn grain	2760.67
20117	Kansas	Marshall	kansas,marshall	20117	Kansas	Marshall	kansas,marshall	Ranch	Hay	13745.8
20117	Kansas	Marshall	kansas,marshall	20117	Kansas	Marshall	kansas,marshall	Ranch	Soybeans	179.605
20117	Kansas	Marshall	kansas,marshall	31067	Nebraska	Gage	nebraska,gage	Ranch	Hay	567.179
20119	Kansas	Meade	kansas,meade	20081	Kansas	Haskell	kansas,haskell	Ranch	Hay	7270
20119	Kansas	Meade	kansas,meade	40007	Oklahoma	Beaver	oklahoma,beaver	Ranch	Corn grain	5011.16
20119	Kansas	Meade	kansas,meade	48045	Texas	Briscoe	texas,briscoe	Ranch	Corn grain	1255.95
20119	Kansas	Meade	kansas,meade	48129	Texas	Donley	texas,donley	Ranch	Corn grain	5347.85
20119	Kansas	Meade	kansas,meade	48211	Texas	Hemphill	texas,hemphill	Ranch	Corn grain	4864.5
20119	Kansas	Meade	kansas,meade	48357	Texas	Ochiltree	texas,ochiltree	Ranch	Corn grain	8128.97
20119	Kansas	Meade	kansas,meade	48393	Texas	Roberts	texas,roberts	Ranch	Corn grain	1808.92
20121	Kansas	Miami	kansas,miami	20121	Kansas	Miami	kansas,miami	Ranch	Corn grain	1720
20121	Kansas	Miami	kansas,miami	20121	Kansas	Miami	kansas,miami	Ranch	Hay	8564.11
20121	Kansas	Miami	kansas,miami	20121	Kansas	Miami	kansas,miami	Ranch	Soybeans	111.9
20121	Kansas	Miami	kansas,miami	29037	Missouri	Cass	missouri,cass	Ranch	Corn grain	4606.37
20121	Kansas	Miami	kansas,miami	29037	Missouri	Cass	missouri,cass	Ranch	Hay	13453.4
20121	Kansas	Miami	kansas,miami	29037	Missouri	Cass	missouri,cass	Ranch	Soybeans	299.684
20121	Kansas	Miami	kansas,miami	29141	Missouri	Morgan	missouri,morgan	Ranch	Soybeans	398.157
20125	Kansas	Montgomery	kansas,montgomery	20125	Kansas	Montgomery	kansas,montgomery	Ranch	Corn grain	2453.72
20125	Kansas	Montgomery	kansas,montgomery	20125	Kansas	Montgomery	kansas,montgomery	Ranch	Hay	12217.4
20125	Kansas	Montgomery	kansas,montgomery	20125	Kansas	Montgomery	kansas,montgomery	Ranch	Soybeans	159.635
20125	Kansas	Montgomery	kansas,montgomery	40111	Oklahoma	Okmulgee	oklahoma,okmulgee	Ranch	Corn grain	449.978
20125	Kansas	Montgomery	kansas,montgomery	40131	Oklahoma	Rogers	oklahoma,rogers	Ranch	Corn grain	4261.77
20125	Kansas	Montgomery	kansas,montgomery	40143	Oklahoma	Tulsa	oklahoma,tulsa	Ranch	Corn grain	435.04
20125	Kansas	Montgomery	kansas,montgomery	40147	Oklahoma	Washington	oklahoma,washington	Ranch	Corn grain	3379.79
20127	Kansas	Morris	kansas,morris	20127	Kansas	Morris	kansas,morris	Ranch	Corn grain	8662.66
20127	Kansas	Morris	kansas,morris	20127	Kansas	Morris	kansas,morris	Ranch	Hay	43132.6
20127	Kansas	Morris	kansas,morris	20127	Kansas	Morris	kansas,morris	Ranch	Soybeans	563.579
20129	Kansas	Morton	kansas,morton	8009	Colorado	Baca	colorado,baca	Ranch	Soybeans	193.518
20129	Kansas	Morton	kansas,morton	8021	Colorado	Conejos	colorado,conejos	Ranch	Soybeans	89.1185
20129	Kansas	Morton	kansas,morton	8071	Colorado	Las Animas	colorado,las animas	Ranch	Soybeans	70.97
20129	Kansas	Morton	kansas,morton	20129	Kansas	Morton	kansas,morton	Ranch	Corn grain	561.389
20129	Kansas	Morton	kansas,morton	20129	Kansas	Morton	kansas,morton	Ranch	Hay	2795.24
20129	Kansas	Morton	kansas,morton	20129	Kansas	Morton	kansas,morton	Ranch	Soybeans	36.5231
20129	Kansas	Morton	kansas,morton	35007	New Mexico	Colfax	new mexico,colfax	Ranch	Hay	7210.76
20131	Kansas	Nemaha	kansas,nemaha	20131	Kansas	Nemaha	kansas,nemaha	Ranch	Corn grain	4679.4
20131	Kansas	Nemaha	kansas,nemaha	20131	Kansas	Nemaha	kansas,nemaha	Ranch	Hay	23299.4
20131	Kansas	Nemaha	kansas,nemaha	20131	Kansas	Nemaha	kansas,nemaha	Ranch	Soybeans	304.435
20133	Kansas	Neosho	kansas,neosho	20133	Kansas	Neosho	kansas,neosho	Ranch	Corn grain	2962.16
20133	Kansas	Neosho	kansas,neosho	20133	Kansas	Neosho	kansas,neosho	Ranch	Hay	14749
20133	Kansas	Neosho	kansas,neosho	20133	Kansas	Neosho	kansas,neosho	Ranch	Soybeans	192.714
20135	Kansas	Ness	kansas,ness	20081	Kansas	Haskell	kansas,haskell	Ranch	Hay	3543.39
20135	Kansas	Ness	kansas,ness	20135	Kansas	Ness	kansas,ness	Ranch	Corn grain	3164.52
20135	Kansas	Ness	kansas,ness	20135	Kansas	Ness	kansas,ness	Ranch	Hay	15756.6
20135	Kansas	Ness	kansas,ness	20135	Kansas	Ness	kansas,ness	Ranch	Soybeans	205.879
20137	Kansas	Norton	kansas,norton	20137	Kansas	Norton	kansas,norton	Ranch	Corn grain	3930.3
20137	Kansas	Norton	kansas,norton	20137	Kansas	Norton	kansas,norton	Ranch	Hay	15240
20137	Kansas	Norton	kansas,norton	20137	Kansas	Norton	kansas,norton	Ranch	Soybeans	255.7
20139	Kansas	Osage	kansas,osage	20139	Kansas	Osage	kansas,osage	Ranch	Corn grain	3170.76
20139	Kansas	Osage	kansas,osage	20139	Kansas	Osage	kansas,osage	Ranch	Hay	15787.7
20139	Kansas	Osage	kansas,osage	20139	Kansas	Osage	kansas,osage	Ranch	Soybeans	206.285
20141	Kansas	Osborne	kansas,osborne	20075	Kansas	Hamilton	kansas,hamilton	Ranch	Hay	3740.54
20141	Kansas	Osborne	kansas,osborne	20141	Kansas	Osborne	kansas,osborne	Ranch	Corn grain	1969.65
20141	Kansas	Osborne	kansas,osborne	20141	Kansas	Osborne	kansas,osborne	Ranch	Hay	9807.16
20141	Kansas	Osborne	kansas,osborne	20141	Kansas	Osborne	kansas,osborne	Ranch	Soybeans	128.142
20143	Kansas	Ottawa	kansas,ottawa	20143	Kansas	Ottawa	kansas,ottawa	Ranch	Corn grain	3898.97
20143	Kansas	Ottawa	kansas,ottawa	20143	Kansas	Ottawa	kansas,ottawa	Ranch	Hay	13117
20143	Kansas	Ottawa	kansas,ottawa	20143	Kansas	Ottawa	kansas,ottawa	Ranch	Soybeans	253.661
20145	Kansas	Pawnee	kansas,pawnee	20145	Kansas	Pawnee	kansas,pawnee	Ranch	Corn grain	5358.29
20145	Kansas	Pawnee	kansas,pawnee	20145	Kansas	Pawnee	kansas,pawnee	Ranch	Hay	5104
20145	Kansas	Pawnee	kansas,pawnee	20145	Kansas	Pawnee	kansas,pawnee	Ranch	Soybeans	348.602
20147	Kansas	Phillips	kansas,phillips	20179	Kansas	Sheridan	kansas,sheridan	Ranch	Hay	10958.5
20147	Kansas	Phillips	kansas,phillips	20203	Kansas	Wichita	kansas,wichita	Ranch	Hay	9209.53
20149	Kansas	Pottawatomie	kansas,pottawatomie	20149	Kansas	Pottawatomie	kansas,pottawatomie	Ranch	Corn grain	4545.8
20149	Kansas	Pottawatomie	kansas,pottawatomie	20149	Kansas	Pottawatomie	kansas,pottawatomie	Ranch	Hay	22634.2
20149	Kansas	Pottawatomie	kansas,pottawatomie	20149	Kansas	Pottawatomie	kansas,pottawatomie	Ranch	Soybeans	295.743
20151	Kansas	Pratt	kansas,pratt	20151	Kansas	Pratt	kansas,pratt	Ranch	Hay	12024
20151	Kansas	Pratt	kansas,pratt	20151	Kansas	Pratt	kansas,pratt	Ranch	Soybeans	308.144
20153	Kansas	Rawlins	kansas,rawlins	8017	Colorado	Cheyenne	colorado,cheyenne	Ranch	Hay	4303.03
20153	Kansas	Rawlins	kansas,rawlins	8089	Colorado	Otero	colorado,otero	Ranch	Hay	1806.43
20153	Kansas	Rawlins	kansas,rawlins	20181	Kansas	Sherman	kansas,sherman	Ranch	Hay	9920.56
20153	Kansas	Rawlins	kansas,rawlins	35006	New Mexico	Cibola	new mexico,cibola	Ranch	Hay	1046.74
20153	Kansas	Rawlins	kansas,rawlins	35043	New Mexico	Sandoval	new mexico,sandoval	Ranch	Hay	1514.23
20155	Kansas	Reno	kansas,reno	20047	Kansas	Edwards	kansas,edwards	Ranch	Hay	7838.45
20155	Kansas	Reno	kansas,reno	20081	Kansas	Haskell	kansas,haskell	Ranch	Hay	3095.57
20155	Kansas	Reno	kansas,reno	20155	Kansas	Reno	kansas,reno	Ranch	Corn grain	3711.26
20155	Kansas	Reno	kansas,reno	20155	Kansas	Reno	kansas,reno	Ranch	Hay	18478.9
20155	Kansas	Reno	kansas,reno	20155	Kansas	Reno	kansas,reno	Ranch	Soybeans	241.449
20155	Kansas	Reno	kansas,reno	20185	Kansas	Stafford	kansas,stafford	Ranch	Hay	8691.08
20157	Kansas	Republic	kansas,republic	20157	Kansas	Republic	kansas,republic	Ranch	Corn grain	2298.5
20157	Kansas	Republic	kansas,republic	20157	Kansas	Republic	kansas,republic	Ranch	Hay	8109
20157	Kansas	Republic	kansas,republic	20157	Kansas	Republic	kansas,republic	Ranch	Soybeans	149.537
20159	Kansas	Rice	kansas,rice	20159	Kansas	Rice	kansas,rice	Ranch	Hay	7319
20159	Kansas	Rice	kansas,rice	20159	Kansas	Rice	kansas,rice	Ranch	Soybeans	239.769
20163	Kansas	Rooks	kansas,rooks	20063	Kansas	Gove	kansas,gove	Ranch	Hay	2665.2
20163	Kansas	Rooks	kansas,rooks	20163	Kansas	Rooks	kansas,rooks	Ranch	Corn grain	3435.35
20163	Kansas	Rooks	kansas,rooks	20163	Kansas	Rooks	kansas,rooks	Ranch	Hay	17105.1
20163	Kansas	Rooks	kansas,rooks	20163	Kansas	Rooks	kansas,rooks	Ranch	Soybeans	223.499
20163	Kansas	Rooks	kansas,rooks	20203	Kansas	Wichita	kansas,wichita	Ranch	Hay	644.69
20165	Kansas	Rush	kansas,rush	20069	Kansas	Gray	kansas,gray	Ranch	Hay	8017.44
20165	Kansas	Rush	kansas,rush	20165	Kansas	Rush	kansas,rush	Ranch	Corn grain	1098.41
20165	Kansas	Rush	kansas,rush	20165	Kansas	Rush	kansas,rush	Ranch	Hay	992.559
20165	Kansas	Rush	kansas,rush	20165	Kansas	Rush	kansas,rush	Ranch	Soybeans	71.4608
20167	Kansas	Russell	kansas,russell	20009	Kansas	Barton	kansas,barton	Ranch	Hay	1619.14
20167	Kansas	Russell	kansas,russell	20081	Kansas	Haskell	kansas,haskell	Ranch	Hay	5449.59
20167	Kansas	Russell	kansas,russell	20145	Kansas	Pawnee	kansas,pawnee	Ranch	Hay	21575.7
20167	Kansas	Russell	kansas,russell	20165	Kansas	Rush	kansas,rush	Ranch	Hay	4476.57
20169	Kansas	Saline	kansas,saline	20143	Kansas	Ottawa	kansas,ottawa	Ranch	Hay	6296.53
20173	Kansas	Sedgwick	kansas,sedgwick	20173	Kansas	Sedgwick	kansas,sedgwick	Ranch	Corn grain	1528.08
20173	Kansas	Sedgwick	kansas,sedgwick	20173	Kansas	Sedgwick	kansas,sedgwick	Ranch	Hay	7608.53
20173	Kansas	Sedgwick	kansas,sedgwick	20173	Kansas	Sedgwick	kansas,sedgwick	Ranch	Soybeans	99.4146
20175	Kansas	Seward	kansas,seward	35001	New Mexico	Bernalillo	new mexico,bernalillo	Ranch	Hay	297.107
20175	Kansas	Seward	kansas,seward	35033	New Mexico	Mora	new mexico,mora	Ranch	Hay	2553.08
20175	Kansas	Seward	kansas,seward	35049	New Mexico	Santa Fe	new mexico,santa fe	Ranch	Hay	3515.84
20175	Kansas	Seward	kansas,seward	40139	Oklahoma	Texas	oklahoma,texas	Ranch	Hay	655.22
20175	Kansas	Seward	kansas,seward	48111	Texas	Dallam	texas,dallam	Ranch	Hay	1255.76
20179	Kansas	Sheridan	kansas,sheridan	20179	Kansas	Sheridan	kansas,sheridan	Ranch	Corn grain	5631.88
20179	Kansas	Sheridan	kansas,sheridan	20179	Kansas	Sheridan	kansas,sheridan	Ranch	Hay	11167
20179	Kansas	Sheridan	kansas,sheridan	20179	Kansas	Sheridan	kansas,sheridan	Ranch	Soybeans	366.401
20181	Kansas	Sherman	kansas,sherman	6019	California	Fresno	california,fresno	Ranch	Soybeans	819.307
20181	Kansas	Sherman	kansas,sherman	6029	California	Kern	california,kern	Ranch	Soybeans	222.906
20181	Kansas	Sherman	kansas,sherman	6031	California	Kings	california,kings	Ranch	Soybeans	482.358
20181	Kansas	Sherman	kansas,sherman	6053	California	Monterey	california,monterey	Ranch	Soybeans	148.423
20181	Kansas	Sherman	kansas,sherman	6107	California	Tulare	california,tulare	Ranch	Soybeans	1510.66
20181	Kansas	Sherman	kansas,sherman	8015	Colorado	Chaffee	colorado,chaffee	Ranch	Soybeans	31.8754
20181	Kansas	Sherman	kansas,sherman	8017	Colorado	Cheyenne	colorado,cheyenne	Ranch	Soybeans	144.724
20181	Kansas	Sherman	kansas,sherman	8025	Colorado	Crowley	colorado,crowley	Ranch	Soybeans	113.717
20181	Kansas	Sherman	kansas,sherman	8027	Colorado	Custer	colorado,custer	Ranch	Soybeans	33.4
20181	Kansas	Sherman	kansas,sherman	8033	Colorado	Dolores	colorado,dolores	Ranch	Soybeans	14.2225
20181	Kansas	Sherman	kansas,sherman	8035	Colorado	Douglas	colorado,douglas	Ranch	Soybeans	31.4237
20181	Kansas	Sherman	kansas,sherman	8041	Colorado	El Paso	colorado,el paso	Ranch	Soybeans	72.8843
20181	Kansas	Sherman	kansas,sherman	8039	Colorado	Elbert	colorado,elbert	Ranch	Soybeans	171.334
20181	Kansas	Sherman	kansas,sherman	8043	Colorado	Fremont	colorado,fremont	Ranch	Soybeans	35.2634
20181	Kansas	Sherman	kansas,sherman	8051	Colorado	Gunnison	colorado,gunnison	Ranch	Soybeans	102.565
20181	Kansas	Sherman	kansas,sherman	8053	Colorado	Hinsdale	colorado,hinsdale	Ranch	Soybeans	1.24933
20181	Kansas	Sherman	kansas,sherman	8065	Colorado	Lake	colorado,lake	Ranch	Soybeans	2.31513
20181	Kansas	Sherman	kansas,sherman	8073	Colorado	Lincoln	colorado,lincoln	Ranch	Soybeans	190.624
20181	Kansas	Sherman	kansas,sherman	8089	Colorado	Otero	colorado,otero	Ranch	Hay	6679
20181	Kansas	Sherman	kansas,sherman	8093	Colorado	Park	colorado,park	Ranch	Soybeans	21.7467
20181	Kansas	Sherman	kansas,sherman	8101	Colorado	Pueblo	colorado,pueblo	Ranch	Soybeans	99.9319
20181	Kansas	Sherman	kansas,sherman	8109	Colorado	Saguache	colorado,saguache	Ranch	Soybeans	76.1312
20181	Kansas	Sherman	kansas,sherman	8119	Colorado	Teller	colorado,teller	Ranch	Soybeans	5.15258
20181	Kansas	Sherman	kansas,sherman	20181	Kansas	Sherman	kansas,sherman	Ranch	Corn grain	1992.42
20181	Kansas	Sherman	kansas,sherman	20181	Kansas	Sherman	kansas,sherman	Ranch	Soybeans	129.624
20181	Kansas	Sherman	kansas,sherman	32003	Nevada	Clark	nevada,clark	Ranch	Soybeans	1.694
20181	Kansas	Sherman	kansas,sherman	32017	Nevada	Lincoln	nevada,lincoln	Ranch	Soybeans	43.4511
20181	Kansas	Sherman	kansas,sherman	49021	Utah	Iron	utah,iron	Ranch	Soybeans	85.8082
20181	Kansas	Sherman	kansas,sherman	49031	Utah	Piute	utah,piute	Ranch	Soybeans	49.6554
20181	Kansas	Sherman	kansas,sherman	49037	Utah	San Juan	utah,san juan	Ranch	Soybeans	49.7048
20181	Kansas	Sherman	kansas,sherman	49055	Utah	Wayne	utah,wayne	Ranch	Soybeans	45.5686
20183	Kansas	Smith	kansas,smith	20183	Kansas	Smith	kansas,smith	Ranch	Corn grain	1861.29
20183	Kansas	Smith	kansas,smith	20183	Kansas	Smith	kansas,smith	Ranch	Hay	9267.62
20183	Kansas	Smith	kansas,smith	20183	Kansas	Smith	kansas,smith	Ranch	Soybeans	121.093
20185	Kansas	Stafford	kansas,stafford	20151	Kansas	Pratt	kansas,pratt	Ranch	Corn grain	4736.41
20185	Kansas	Stafford	kansas,stafford	20185	Kansas	Stafford	kansas,stafford	Ranch	Corn grain	3224.87
20185	Kansas	Stafford	kansas,stafford	20185	Kansas	Stafford	kansas,stafford	Ranch	Hay	7366
20185	Kansas	Stafford	kansas,stafford	20185	Kansas	Stafford	kansas,stafford	Ranch	Soybeans	209.805
20187	Kansas	Stanton	kansas,stanton	8003	Colorado	Alamosa	colorado,alamosa	Ranch	Soybeans	35.7716
20187	Kansas	Stanton	kansas,stanton	8009	Colorado	Baca	colorado,baca	Ranch	Hay	371
20187	Kansas	Stanton	kansas,stanton	8023	Colorado	Costilla	colorado,costilla	Ranch	Soybeans	16.2624
20187	Kansas	Stanton	kansas,stanton	8067	Colorado	La Plata	colorado,la plata	Ranch	Soybeans	72.0515
20187	Kansas	Stanton	kansas,stanton	8071	Colorado	Las Animas	colorado,las animas	Ranch	Soybeans	67.2674
20187	Kansas	Stanton	kansas,stanton	8083	Colorado	Montezuma	colorado,montezuma	Ranch	Soybeans	98.7249
20187	Kansas	Stanton	kansas,stanton	8089	Colorado	Otero	colorado,otero	Ranch	Soybeans	52.1638
20187	Kansas	Stanton	kansas,stanton	8105	Colorado	Rio Grande	colorado,rio grande	Ranch	Soybeans	39.8584
20187	Kansas	Stanton	kansas,stanton	35001	New Mexico	Bernalillo	new mexico,bernalillo	Ranch	Corn grain	62.8552
20187	Kansas	Stanton	kansas,stanton	35033	New Mexico	Mora	new mexico,mora	Ranch	Corn grain	1390
20187	Kansas	Stanton	kansas,stanton	35049	New Mexico	Santa Fe	new mexico,santa fe	Ranch	Corn grain	864.031
20189	Kansas	Stevens	kansas,stevens	8009	Colorado	Baca	colorado,baca	Ranch	Hay	8.6916
20189	Kansas	Stevens	kansas,stevens	35007	New Mexico	Colfax	new mexico,colfax	Ranch	Hay	1303.85
20189	Kansas	Stevens	kansas,stevens	35059	New Mexico	Union	new mexico,union	Ranch	Hay	6736.46
20189	Kansas	Stevens	kansas,stevens	48437	Texas	Swisher	texas,swisher	Ranch	Corn grain	3275.21
20191	Kansas	Sumner	kansas,sumner	20077	Kansas	Harper	kansas,harper	Ranch	Hay	11174.6
20191	Kansas	Sumner	kansas,sumner	20191	Kansas	Sumner	kansas,sumner	Ranch	Corn grain	2240.33
20191	Kansas	Sumner	kansas,sumner	20191	Kansas	Sumner	kansas,sumner	Ranch	Hay	11154.9
20191	Kansas	Sumner	kansas,sumner	20191	Kansas	Sumner	kansas,sumner	Ranch	Soybeans	145.753
20191	Kansas	Sumner	kansas,sumner	40003	Oklahoma	Alfalfa	oklahoma,alfalfa	Ranch	Corn grain	6253.76
20191	Kansas	Sumner	kansas,sumner	40011	Oklahoma	Blaine	oklahoma,blaine	Ranch	Corn grain	7717.14
20191	Kansas	Sumner	kansas,sumner	40053	Oklahoma	Grant	oklahoma,grant	Ranch	Corn grain	3097.65
20191	Kansas	Sumner	kansas,sumner	40073	Oklahoma	Kingfisher	oklahoma,kingfisher	Ranch	Corn grain	6931.68
20193	Kansas	Thomas	kansas,thomas	8011	Colorado	Bent	colorado,bent	Ranch	Hay	6215.85
20193	Kansas	Thomas	kansas,thomas	8061	Colorado	Kiowa	colorado,kiowa	Ranch	Hay	877.585
20193	Kansas	Thomas	kansas,thomas	8071	Colorado	Las Animas	colorado,las animas	Ranch	Hay	2399.12
20193	Kansas	Thomas	kansas,thomas	20109	Kansas	Logan	kansas,logan	Ranch	Soybeans	179.416
20193	Kansas	Thomas	kansas,thomas	35007	New Mexico	Colfax	new mexico,colfax	Ranch	Hay	1361.44
20195	Kansas	Trego	kansas,trego	20075	Kansas	Hamilton	kansas,hamilton	Ranch	Hay	356.041
20195	Kansas	Trego	kansas,trego	20195	Kansas	Trego	kansas,trego	Ranch	Corn grain	2541.19
20195	Kansas	Trego	kansas,trego	20195	Kansas	Trego	kansas,trego	Ranch	Hay	12653
20195	Kansas	Trego	kansas,trego	20195	Kansas	Trego	kansas,trego	Ranch	Soybeans	165.326
20197	Kansas	Wabaunsee	kansas,wabaunsee	20197	Kansas	Wabaunsee	kansas,wabaunsee	Ranch	Corn grain	4877.85
20197	Kansas	Wabaunsee	kansas,wabaunsee	20197	Kansas	Wabaunsee	kansas,wabaunsee	Ranch	Hay	24287.5
20197	Kansas	Wabaunsee	kansas,wabaunsee	20197	Kansas	Wabaunsee	kansas,wabaunsee	Ranch	Soybeans	317.345
20199	Kansas	Wallace	kansas,wallace	8071	Colorado	Las Animas	colorado,las animas	Ranch	Hay	6247
20201	Kansas	Washington	kansas,washington	20157	Kansas	Republic	kansas,republic	Ranch	Hay	573.476
20201	Kansas	Washington	kansas,washington	20201	Kansas	Washington	kansas,washington	Ranch	Corn grain	5016.53
20201	Kansas	Washington	kansas,washington	20201	Kansas	Washington	kansas,washington	Ranch	Hay	24978
20201	Kansas	Washington	kansas,washington	20201	Kansas	Washington	kansas,washington	Ranch	Soybeans	326.368
20201	Kansas	Washington	kansas,washington	31095	Nebraska	Jefferson	nebraska,jefferson	Ranch	Hay	4561.6
20203	Kansas	Wichita	kansas,wichita	8061	Colorado	Kiowa	colorado,kiowa	Ranch	Soybeans	57.9983
20203	Kansas	Wichita	kansas,wichita	20203	Kansas	Wichita	kansas,wichita	Ranch	Corn grain	7482.72
20203	Kansas	Wichita	kansas,wichita	20203	Kansas	Wichita	kansas,wichita	Ranch	Hay	2904
20203	Kansas	Wichita	kansas,wichita	20203	Kansas	Wichita	kansas,wichita	Ranch	Soybeans	486.815
20205	Kansas	Wilson	kansas,wilson	20205	Kansas	Wilson	kansas,wilson	Ranch	Corn grain	1564.64
20205	Kansas	Wilson	kansas,wilson	20205	Kansas	Wilson	kansas,wilson	Ranch	Hay	7790.55
20205	Kansas	Wilson	kansas,wilson	20205	Kansas	Wilson	kansas,wilson	Ranch	Soybeans	101.793
20209	Kansas	Wyandotte	kansas,wyandotte	20209	Kansas	Wyandotte	kansas,wyandotte	Ranch	Corn grain	33.6543
20209	Kansas	Wyandotte	kansas,wyandotte	20209	Kansas	Wyandotte	kansas,wyandotte	Ranch	Soybeans	2.1895
20209	Kansas	Wyandotte	kansas,wyandotte	29025	Missouri	Caldwell	missouri,caldwell	Ranch	Soybeans	225.654
20209	Kansas	Wyandotte	kansas,wyandotte	29033	Missouri	Carroll	missouri,carroll	Ranch	Soybeans	240.39
20209	Kansas	Wyandotte	kansas,wyandotte	29047	Missouri	Clay	missouri,clay	Ranch	Corn grain	3748.75
20209	Kansas	Wyandotte	kansas,wyandotte	29047	Missouri	Clay	missouri,clay	Ranch	Soybeans	243.888
20209	Kansas	Wyandotte	kansas,wyandotte	29053	Missouri	Cooper	missouri,cooper	Ranch	Soybeans	340.35
20209	Kansas	Wyandotte	kansas,wyandotte	29095	Missouri	Jackson	missouri,jackson	Ranch	Corn grain	1838.25
20209	Kansas	Wyandotte	kansas,wyandotte	29095	Missouri	Jackson	missouri,jackson	Ranch	Soybeans	119.594
20209	Kansas	Wyandotte	kansas,wyandotte	29115	Missouri	Linn	missouri,linn	Ranch	Soybeans	471.553
20209	Kansas	Wyandotte	kansas,wyandotte	29117	Missouri	Livingston	missouri,livingston	Ranch	Soybeans	118.238
20209	Kansas	Wyandotte	kansas,wyandotte	29165	Missouri	Platte	missouri,platte	Ranch	Corn grain	1364.07
20209	Kansas	Wyandotte	kansas,wyandotte	29165	Missouri	Platte	missouri,platte	Ranch	Soybeans	88.7441
20209	Kansas	Wyandotte	kansas,wyandotte	29177	Missouri	Ray	missouri,ray	Ranch	Soybeans	201.407
21001	Kentucky	Adair	kentucky,adair	21001	Kentucky	Adair	kentucky,adair	Ranch	Corn grain	1910.19
21001	Kentucky	Adair	kentucky,adair	21001	Kentucky	Adair	kentucky,adair	Ranch	Hay	11896.6
21001	Kentucky	Adair	kentucky,adair	21001	Kentucky	Adair	kentucky,adair	Ranch	Soybeans	124.274
21003	Kentucky	Allen	kentucky,allen	21003	Kentucky	Allen	kentucky,allen	Ranch	Corn grain	6629.69
21003	Kentucky	Allen	kentucky,allen	21003	Kentucky	Allen	kentucky,allen	Ranch	Hay	41289.5
21003	Kentucky	Allen	kentucky,allen	21003	Kentucky	Allen	kentucky,allen	Ranch	Soybeans	431.317
21003	Kentucky	Allen	kentucky,allen	47111	Tennessee	Macon	tennessee,macon	Ranch	Hay	9198.99
21003	Kentucky	Allen	kentucky,allen	47165	Tennessee	Sumner	tennessee,sumner	Ranch	Hay	422.163
21005	Kentucky	Anderson	kentucky,anderson	21005	Kentucky	Anderson	kentucky,anderson	Ranch	Corn grain	960.318
21005	Kentucky	Anderson	kentucky,anderson	21005	Kentucky	Anderson	kentucky,anderson	Ranch	Hay	5980.83
21005	Kentucky	Anderson	kentucky,anderson	21005	Kentucky	Anderson	kentucky,anderson	Ranch	Soybeans	62.4768
21009	Kentucky	Barren	kentucky,barren	21009	Kentucky	Barren	kentucky,barren	Ranch	Corn grain	4434.42
21009	Kentucky	Barren	kentucky,barren	21009	Kentucky	Barren	kentucky,barren	Ranch	Hay	27617.4
21009	Kentucky	Barren	kentucky,barren	21009	Kentucky	Barren	kentucky,barren	Ranch	Soybeans	288.496
21011	Kentucky	Bath	kentucky,bath	21011	Kentucky	Bath	kentucky,bath	Ranch	Corn grain	1474.96
21011	Kentucky	Bath	kentucky,bath	21011	Kentucky	Bath	kentucky,bath	Ranch	Hay	9185.98
21011	Kentucky	Bath	kentucky,bath	21011	Kentucky	Bath	kentucky,bath	Ranch	Soybeans	95.9583
21015	Kentucky	Boone	kentucky,boone	18003	Indiana	Allen	indiana,allen	Ranch	Hay	5450.43
21015	Kentucky	Boone	kentucky,boone	18009	Indiana	Blackford	indiana,blackford	Ranch	Hay	161.947
21015	Kentucky	Boone	kentucky,boone	18029	Indiana	Dearborn	indiana,dearborn	Ranch	Hay	1591.99
21015	Kentucky	Boone	kentucky,boone	18035	Indiana	Delaware	indiana,delaware	Ranch	Hay	487.805
21015	Kentucky	Boone	kentucky,boone	18047	Indiana	Franklin	indiana,franklin	Ranch	Hay	3582.47
21015	Kentucky	Boone	kentucky,boone	18065	Indiana	Henry	indiana,henry	Ranch	Hay	3261.52
21015	Kentucky	Boone	kentucky,boone	18075	Indiana	Jay	indiana,jay	Ranch	Hay	1417.29
21015	Kentucky	Boone	kentucky,boone	18135	Indiana	Randolph	indiana,randolph	Ranch	Hay	3425.43
21015	Kentucky	Boone	kentucky,boone	18139	Indiana	Rush	indiana,rush	Ranch	Hay	2506.75
21015	Kentucky	Boone	kentucky,boone	18161	Indiana	Union	indiana,union	Ranch	Hay	530.01
21015	Kentucky	Boone	kentucky,boone	18177	Indiana	Wayne	indiana,wayne	Ranch	Hay	3407.77
21015	Kentucky	Boone	kentucky,boone	18179	Indiana	Wells	indiana,wells	Ranch	Hay	1189.58
21017	Kentucky	Bourbon	kentucky,bourbon	21017	Kentucky	Bourbon	kentucky,bourbon	Ranch	Corn grain	4424.72
21017	Kentucky	Bourbon	kentucky,bourbon	21017	Kentucky	Bourbon	kentucky,bourbon	Ranch	Hay	27557
21017	Kentucky	Bourbon	kentucky,bourbon	21017	Kentucky	Bourbon	kentucky,bourbon	Ranch	Soybeans	287.865
21019	Kentucky	Boyd	kentucky,boyd	39053	Ohio	Gallia	ohio,gallia	Ranch	Hay	1193.36
21019	Kentucky	Boyd	kentucky,boyd	51173	Virginia	Smyth	virginia,smyth	Ranch	Corn grain	30.1236
21019	Kentucky	Boyd	kentucky,boyd	54079	West Virginia	Putnam	west virginia,putnam	Ranch	Hay	1350.26
21019	Kentucky	Boyd	kentucky,boyd	54099	West Virginia	Wayne	west virginia,wayne	Ranch	Corn grain	107.941
21019	Kentucky	Boyd	kentucky,boyd	39087	Ohio	Lawrence	ohio,lawrence	Ranch	Hay	1039.83
21019	Kentucky	Boyd	kentucky,boyd	54011	West Virginia	Cabell	west virginia,cabell	Ranch	Hay	555.588
21019	Kentucky	Boyd	kentucky,boyd	54043	West Virginia	Lincoln	west virginia,lincoln	Ranch	Hay	207.966
21019	Kentucky	Boyd	kentucky,boyd	54059	West Virginia	Mingo	west virginia,mingo	Ranch	Corn grain	5.99672
21021	Kentucky	Boyle	kentucky,boyle	21021	Kentucky	Boyle	kentucky,boyle	Ranch	Corn grain	3241.26
21021	Kentucky	Boyle	kentucky,boyle	21021	Kentucky	Boyle	kentucky,boyle	Ranch	Hay	20186.5
21021	Kentucky	Boyle	kentucky,boyle	21021	Kentucky	Boyle	kentucky,boyle	Ranch	Soybeans	210.871
21023	Kentucky	Bracken	kentucky,bracken	21023	Kentucky	Bracken	kentucky,bracken	Ranch	Corn grain	432.695
21023	Kentucky	Bracken	kentucky,bracken	21023	Kentucky	Bracken	kentucky,bracken	Ranch	Hay	2694.81
[truncated: 14,468 more rows]
